# Supplementary material for: Systolic and diastolic function in chronic spinal cord injury
Source: PLoS One. 2020 Jul 27;15(7):e0236490. doi: 10.1371/journal.pone.0236490 (PMC7384657; doi:10.1371/journal.pone.0236490)
Supplement: S1 Data — (XLSX) [file pone.0236490.s001.xlsx]

## Sheet: Additional Tables -  Z-scores
		Supplemental Table 1: Left Side Chamber Size, Geometry, and Mass Mean Values and Z-scores from Individuals with Spinal Cord Injury and ASE Normal Values
				ASE Normal Values							SCI Individuals (n = 70)
				Range			Range				Female			Male
				Female			Male				Mean		Z-score	Mean		Z-score
		Left Ventricular Dimensions
			Left Ventricle Internal Diameter during Diastole, cm	3.78	-	5.22	4.2	-	5.84		4.1		-1.11111	4.6		-1.02439
			Left Ventricle Internal Diameter during Diastole indexed to BSA, cm/m²	2.3	-	3.1	2.2	-	3		2.4		-1.23333	2.4		-0.770732
			Left Ventricle Internal Diameter during Systole, cm	2.82	-	3.3	2.5	-	3.98		2.9		0.242424	3.3		0.162162
			Left Ventricle Internal Diameter during Systole indexed to BSA, cm/m²	1.3	-	2.1	1.3	-	2.1		1.7		0.160606	1.7		0.248649
			Relative Wall Thickness, cm	0.22	-	0.42	0.24	-	0.42		0.43		2.2	0.44		2.44444
			Interventricular Septum Dimension, cm	0.6	-	0.9	0.6	-	1		0.77		0.266667	0.85		0.5
			Left Ventricle Posterior Wall Dimension during Diastole, cm	0.6	-	0.9	0.6	-	0.9		0.89		1.86667	0.99		3.2
		Aortic and Left Atrial Dimensions
			Aortic Root Diameter, cm	2.4	-	3.6	2.8	-	4		2.7		-1	3.2		-0.666667
			LVOT Diameter, cm	1.57	-	2.29	1.7	±	2.62		2		0.388889	2.2		0.173913
			Left Atrial Dimension, cm	2.7	-	3.8	3	-	4		2.9		-1.27273	2.9		-2.4
			Left Atrial Dimension indexed to BSA, cm/m²	1.5	-	2.3	1.5	-	2.3		1.7		-1	1.5		-2
		Left Ventricle Mass, End Diastole
			LV Mass from Linear Method, g	67	-	162	88	-	224		103		-0.484211	144		-0.352941
			LV Mass from Linear Method indexed to BSA, g/m²	43	-	95	49	-	115		60		-0.692308	73		-0.545455
		ASE: American Society of Echocardiography; SCI: Spinal Cord Injury
		Supplemental Table 2: Global Systolic Function and Blood Pressure Mean Values and Z-scores from Individuals with Spinal Cord Injury and ASE Normal Values
				ASE Normal Values							SCI Individuals (n = 70)
				Range			Range				Female			Male
				Female			Male				Mean		Z-score	Mean		Z-score
		Left Ventricular Volumes, Simpson's Biplane Method
			Ejection Fraction, %	54	-	74	52	-	72		62		-0.4	60		-0.4
			End Diastolic Volume, mL	46	-	106	62	-	150		70		-0.4	91		-0.681818
			End Diastolic Volume indexed to BSA, mL/m²	29	-	61	34	-	74		41		-0.5	47		-0.7
			End Systolic Volume, mL	14	-	42	21	-	61		27		-0.142857	36		-0.5
			End Systolic Volume indexed to BSA, mL/m²	8	-	24	11	-	31		16		0	19		-0.4
		Functional Outcomes
			Left Ventricular Compliance		±			±			1.1			0.85
			Aortic Compliance		±			±			1.5			1.3
			Velocity Time Integral, cm		≥	18		≥	18		22			21
			Cardiac Output, L/min	4	-	8	4	-	8		4		-2	4.4		-1.6
			Cardiac Output indexed to BSA, L/min/m²	2.4	-	4.2	2.4	-	4.2		2.3		-2.22222	2.3		-2.22222
			Stroke Volume, mL	70	-	100	70	-	100		66		-2.53333	79		-0.8
			Stroke Volume, indexed to BSA, mL/m²	32	-	58	32	-	58		38		-1.07692	40		-0.769231
			Systolic Blood Pressure, mmHg		<	120		<	120		104		-0.925926	104		-1.8932
			Diastolic Blood Pressure, mmHg		<	80		<	80		59		-1.5977	59		-2.0875
			Heart Rate, BPM	50	-	100	50	-	100		62		-1.04	58		-1.36
		Strain
			Global Circumferential		≥	-20		≥	-20		-24		-1.53913	-22		-0.756522
			Global Longitudinal		≥	-20		≥	-20		-23		-1.14783	-21		-0.365217
		ASE: American Society of Echocardiography; SCI: Spinal Cord Injury
		Supplemental Table 3: Diastolic Function Mean Values and Z-scores from Individuals with Spinal Cord Injury and ASE Normal Values
				ASE Normal Values							SCI Individuals (n = 70)
				Range			Range				Female			Male
				Female			Male				Mean		Z-score	Mean		Z-score
		Mitral Valve Velocities
			Mitral Valve Peak E-wave Velocity, cm/s	43		115	42	-	106		84		0.277778	74		0
			Mitral Valve Peak A-wave Velocity, cm/s	29	-	93	25	-	93		52		-0.5625	46		-0.764706
			E:A Wave Ratio		≥	0.8		≥	0.8		1.8		-0.166667	1.7		-0.333333
			Mitral Valve Deceleration Time, ms	140	-	240	140	-	240		181		0.1	227		2.4
			Isovolumic Relaxation Time, ms	70	-	100	70	-	100		87		1	93		1.54545
		Relaxation Velocity
			e' Velocity, cm/s, measured Laterally		≥	10		≥	10		13		0.296296	13		0.296296
			Lateral e:e' ratio		≤	13		≤	13		6.7		0.210526	6		-0.157895
			e' Velocity, cm/s, measured Septally		≥	8		≥	8		9.6		0.526316	10		0.736842
			Septal e:e' ratio		≤	15		≤	15		9.1		0.181818	7.3		-0.636364
		ASE: American Society of Echocardiography; SCI: Spinal Cord Injury
