# Supplementary material for: Systolic and diastolic function in chronic spinal cord injury
Source: PLoS One. 2020 Jul 27;15(7):e0236490. doi: 10.1371/journal.pone.0236490 (PMC7384657; doi:10.1371/journal.pone.0236490)
Supplement: S1 File — (XLSX) [file pone.0236490.s002.xlsx]

## Sheet: Screening_ECHO_Data_for_Analysi
ID	Duration of Injury (days)	Age at ECHO (years)	LOI	AIS	Sex	BSA	Outcome	Value
A100	5612	50.7068	C4	A	M	2.15181	a2cd_lv_area	29.9
A100	5612	50.7068	C4	A	M	2.15181	a2cd_lv_length	8.76
A100	5612	50.7068	C4	A	M	2.15181	a2cd_lv_vol	87.8
A100	5612	50.7068	C4	A	M	2.15181	a2cs_lv_area	16.5
A100	5612	50.7068	C4	A	M	2.15181	a2cs_lv_length	6.86
A100	5612	50.7068	C4	A	M	2.15181	a2cs_lv_vol	35.3
A100	5612	50.7068	C4	A	M	2.15181	a4cd_lv_area	29
A100	5612	50.7068	C4	A	M	2.15181	a4cd_lv_area_index	13.4884
A100	5612	50.7068	C4	A	M	2.15181	a4cd_lv_length	8.48
A100	5612	50.7068	C4	A	M	2.15181	a4cd_lv_length_index	3.94419
A100	5612	50.7068	C4	A	M	2.15181	a4cd_lv_vol	83
A100	5612	50.7068	C4	A	M	2.15181	a4cd_lv_vol_index	38.6047
A100	5612	50.7068	C4	A	M	2.15181	a4cs_lv_area	17.5
A100	5612	50.7068	C4	A	M	2.15181	a4cs_lv_area_index	8.13953
A100	5612	50.7068	C4	A	M	2.15181	a4cs_lv_length	7.29
A100	5612	50.7068	C4	A	M	2.15181	a4cs_lv_length_index	3.3907
A100	5612	50.7068	C4	A	M	2.15181	a4cs_lv_vol	36.6
A100	5612	50.7068	C4	A	M	2.15181	a4cs_lv_vol_index	17.0233
A100	5612	50.7068	C4	A	M	2.15181	aor_compliance_A5C	1.32712
A100	5612	50.7068	C4	A	M	2.15181	AOR_diam	3.5
A100	5612	50.7068	C4	A	M	2.15181	BSA_	2.15
A100	5612	50.7068	C4	A	M	2.15181	co_lvot	4
A100	5612	50.7068	C4	A	M	2.15181	co_lvot_index	1.86047
A100	5612	50.7068	C4	A	M	2.15181	DBP_A5C	50
A100	5612	50.7068	C4	A	M	2.15181	edv_bp	86.3
A100	5612	50.7068	C4	A	M	2.15181	edv_bp_index	40.1395
A100	5612	50.7068	C4	A	M	2.15181	edv_vol_3dqa
A100	5612	50.7068	C4	A	M	2.15181	edv_vol_3dqa_index
A100	5612	50.7068	C4	A	M	2.15181	ef_bp	57.5
A100	5612	50.7068	C4	A	M	2.15181	ef_vol_3dqa
A100	5612	50.7068	C4	A	M	2.15181	esv_bp	36.7
A100	5612	50.7068	C4	A	M	2.15181	esv_bp_index	17.0698
A100	5612	50.7068	C4	A	M	2.15181	esv_vol_3dqa
A100	5612	50.7068	C4	A	M	2.15181	esv_vol_3dqa_index
A100	5612	50.7068	C4	A	M	2.15181	gc_strain	-19
A100	5612	50.7068	C4	A	M	2.15181	gl_strain	-17
A100	5612	50.7068	C4	A	M	2.15181	hr_lvot	68
A100	5612	50.7068	C4	A	M	2.15181	ivrt	92
A100	5612	50.7068	C4	A	M	2.15181	IVSd	0.844
A100	5612	50.7068	C4	A	M	2.15181	LA_dimen	2.6
A100	5612	50.7068	C4	A	M	2.15181	LA_dimen_index	1.2093
A100	5612	50.7068	C4	A	M	2.15181	lat_e_prime	9.03
A100	5612	50.7068	C4	A	M	2.15181	lat_ee_ratio	8.9
A100	5612	50.7068	C4	A	M	2.15181	LV_elastance_3d
A100	5612	50.7068	C4	A	M	2.15181	LV_elastance_bp	0.745968
A100	5612	50.7068	C4	A	M	2.15181	lv_excursion_avg
A100	5612	50.7068	C4	A	M	2.15181	lv_mass_ed
A100	5612	50.7068	C4	A	M	2.15181	lv_mass_ed_index
A100	5612	50.7068	C4	A	M	2.15181	LV_mass_linear	159.053
A100	5612	50.7068	C4	A	M	2.15181	LV_mass_linear_index	73.978
A100	5612	50.7068	C4	A	M	2.15181	LVIDd	5.04
A100	5612	50.7068	C4	A	M	2.15181	LVIDd_index	2.34419
A100	5612	50.7068	C4	A	M	2.15181	LVIDs	3.27
A100	5612	50.7068	C4	A	M	2.15181	LVIDs_index	1.52093
A100	5612	50.7068	C4	A	M	2.15181	LVOT_diam	2.2
A100	5612	50.7068	C4	A	M	2.15181	LVPWd	0.945
A100	5612	50.7068	C4	A	M	2.15181	med_e_prime	7.51
A100	5612	50.7068	C4	A	M	2.15181	med_ee_ratio	10.7
A100	5612	50.7068	C4	A	M	2.15181	mv_dec_slope	426
A100	5612	50.7068	C4	A	M	2.15181	mv_decel_time	190
A100	5612	50.7068	C4	A	M	2.15181	mv_decel_time_calc	188.263
A100	5612	50.7068	C4	A	M	2.15181	mv_ea_ratio	1.3
A100	5612	50.7068	C4	A	M	2.15181	mv_peak_a	62.6
A100	5612	50.7068	C4	A	M	2.15181	mv_peak_e	80.2
A100	5612	50.7068	C4	A	M	2.15181	pulm_dias_vel	56.5
A100	5612	50.7068	C4	A	M	2.15181	pulm_sd_ratio	0.8
A100	5612	50.7068	C4	A	M	2.15181	pulm_sys_vel	43.7
A100	5612	50.7068	C4	A	M	2.15181	RVIDd	3.03
A100	5612	50.7068	C4	A	M	2.15181	RVIDd_index	1.4093
A100	5612	50.7068	C4	A	M	2.15181	RWT	0.375
A100	5612	50.7068	C4	A	M	2.15181	SBP_A5C	87
A100	5612	50.7068	C4	A	M	2.15181	si_bp	23.1
A100	5612	50.7068	C4	A	M	2.15181	sv_bp	49.6
A100	5612	50.7068	C4	A	M	2.15181	sv_lvot	59
A100	5612	50.7068	C4	A	M	2.15181	sv_lvot_index	27.4419
A100	5612	50.7068	C4	A	M	2.15181	sv_vol_3dqa
A100	5612	50.7068	C4	A	M	2.15181	sv_vol_3dqa_index
A100	5612	50.7068	C4	A	M	2.15181	Tmsv-06-sd
A100	5612	50.7068	C4	A	M	2.15181	Tmsv-12-sd
A100	5612	50.7068	C4	A	M	2.15181	Tmsv-16-sd
A100	5612	50.7068	C4	A	M	2.15181	vti	15.5
A101	611	30.6877	C3	A	M	1.99737	a2cd_lv_area	32.5
A101	611	30.6877	C3	A	M	1.99737	a2cd_lv_length	9.67
A101	611	30.6877	C3	A	M	1.99737	a2cd_lv_vol	92.6
A101	611	30.6877	C3	A	M	1.99737	a2cs_lv_area	19.6
A101	611	30.6877	C3	A	M	1.99737	a2cs_lv_length	8.38
A101	611	30.6877	C3	A	M	1.99737	a2cs_lv_vol	38.6
A101	611	30.6877	C3	A	M	1.99737	a4cd_lv_area	32.3
A101	611	30.6877	C3	A	M	1.99737	a4cd_lv_area_index	16.1713
A101	611	30.6877	C3	A	M	1.99737	a4cd_lv_length	8.82
A101	611	30.6877	C3	A	M	1.99737	a4cd_lv_length_index	4.41582
A101	611	30.6877	C3	A	M	1.99737	a4cd_lv_vol	97.5
A101	611	30.6877	C3	A	M	1.99737	a4cd_lv_vol_index	48.8143
A101	611	30.6877	C3	A	M	1.99737	a4cs_lv_area	18.6
A101	611	30.6877	C3	A	M	1.99737	a4cs_lv_area_index	9.31227
A101	611	30.6877	C3	A	M	1.99737	a4cs_lv_length	7.28
A101	611	30.6877	C3	A	M	1.99737	a4cs_lv_length_index	3.6448
A101	611	30.6877	C3	A	M	1.99737	a4cs_lv_vol	39.8
A101	611	30.6877	C3	A	M	1.99737	a4cs_lv_vol_index	19.9263
A101	611	30.6877	C3	A	M	1.99737	aor_compliance_A5C	0.908333
A101	611	30.6877	C3	A	M	1.99737	AOR_diam	3.2
A101	611	30.6877	C3	A	M	1.99737	BSA_	1.99737
A101	611	30.6877	C3	A	M	1.99737	co_lvot	4.8
A101	611	30.6877	C3	A	M	1.99737	co_lvot_index	2.40317
A101	611	30.6877	C3	A	M	1.99737	DBP_A5C	54
A101	611	30.6877	C3	A	M	1.99737	edv_bp	99.2
A101	611	30.6877	C3	A	M	1.99737	edv_bp_index	49.6654
A101	611	30.6877	C3	A	M	1.99737	edv_vol_3dqa
A101	611	30.6877	C3	A	M	1.99737	edv_vol_3dqa_index
A101	611	30.6877	C3	A	M	1.99737	ef_bp	57.8
A101	611	30.6877	C3	A	M	1.99737	ef_vol_3dqa
A101	611	30.6877	C3	A	M	1.99737	esv_bp	41.9
A101	611	30.6877	C3	A	M	1.99737	esv_bp_index	20.9776
A101	611	30.6877	C3	A	M	1.99737	esv_vol_3dqa
A101	611	30.6877	C3	A	M	1.99737	esv_vol_3dqa_index
A101	611	30.6877	C3	A	M	1.99737	gc_strain	-22
A101	611	30.6877	C3	A	M	1.99737	gl_strain
A101	611	30.6877	C3	A	M	1.99737	hr_lvot	44
A101	611	30.6877	C3	A	M	1.99737	ivrt	84
A101	611	30.6877	C3	A	M	1.99737	IVSd	0.709
A101	611	30.6877	C3	A	M	1.99737	LA_dimen	2.5
A101	611	30.6877	C3	A	M	1.99737	LA_dimen_index	1.25165
A101	611	30.6877	C3	A	M	1.99737	lat_e_prime	15
A101	611	30.6877	C3	A	M	1.99737	lat_ee_ratio	8.9
A101	611	30.6877	C3	A	M	1.99737	LV_elastance_3d
A101	611	30.6877	C3	A	M	1.99737	LV_elastance_bp	0.95986
A101	611	30.6877	C3	A	M	1.99737	lv_excursion_avg
A101	611	30.6877	C3	A	M	1.99737	lv_mass_ed
A101	611	30.6877	C3	A	M	1.99737	lv_mass_ed_index
A101	611	30.6877	C3	A	M	1.99737	LV_mass_linear	154.554
A101	611	30.6877	C3	A	M	1.99737	LV_mass_linear_index	77.3792
A101	611	30.6877	C3	A	M	1.99737	LVIDd	5.35
A101	611	30.6877	C3	A	M	1.99737	LVIDd_index	2.67853
A101	611	30.6877	C3	A	M	1.99737	LVIDs	4.02
A101	611	30.6877	C3	A	M	1.99737	LVIDs_index	2.01265
A101	611	30.6877	C3	A	M	1.99737	LVOT_diam	2.4
A101	611	30.6877	C3	A	M	1.99737	LVPWd	0.908
A101	611	30.6877	C3	A	M	1.99737	med_e_prime	11.4
A101	611	30.6877	C3	A	M	1.99737	med_ee_ratio	11.7
A101	611	30.6877	C3	A	M	1.99737	mv_dec_slope	705
A101	611	30.6877	C3	A	M	1.99737	mv_decel_time	192
A101	611	30.6877	C3	A	M	1.99737	mv_decel_time_calc	188.652
A101	611	30.6877	C3	A	M	1.99737	mv_ea_ratio	4
A101	611	30.6877	C3	A	M	1.99737	mv_peak_a	33.3
A101	611	30.6877	C3	A	M	1.99737	mv_peak_e	133
A101	611	30.6877	C3	A	M	1.99737	pulm_dias_vel	61.1
A101	611	30.6877	C3	A	M	1.99737	pulm_sd_ratio	0.7
A101	611	30.6877	C3	A	M	1.99737	pulm_sys_vel	42.2
A101	611	30.6877	C3	A	M	1.99737	RVIDd	3.16
A101	611	30.6877	C3	A	M	1.99737	RVIDd_index	1.58208
A101	611	30.6877	C3	A	M	1.99737	RWT	0.339439
A101	611	30.6877	C3	A	M	1.99737	SBP_A5C	109
A101	611	30.6877	C3	A	M	1.99737	si_bp	28.7
A101	611	30.6877	C3	A	M	1.99737	sv_bp	57.3
A101	611	30.6877	C3	A	M	1.99737	sv_lvot	108
A101	611	30.6877	C3	A	M	1.99737	sv_lvot_index	54.0712
A101	611	30.6877	C3	A	M	1.99737	sv_vol_3dqa
A101	611	30.6877	C3	A	M	1.99737	sv_vol_3dqa_index
A101	611	30.6877	C3	A	M	1.99737	Tmsv-06-sd
A101	611	30.6877	C3	A	M	1.99737	Tmsv-12-sd
A101	611	30.6877	C3	A	M	1.99737	Tmsv-16-sd
A101	611	30.6877	C3	A	M	1.99737	vti	24
A102	805	26.8603	C2	A	F	1.75638	a2cd_lv_area
A102	805	26.8603	C2	A	F	1.75638	a2cd_lv_length
A102	805	26.8603	C2	A	F	1.75638	a2cd_lv_vol
A102	805	26.8603	C2	A	F	1.75638	a2cs_lv_area
A102	805	26.8603	C2	A	F	1.75638	a2cs_lv_length
A102	805	26.8603	C2	A	F	1.75638	a2cs_lv_vol
A102	805	26.8603	C2	A	F	1.75638	a4cd_lv_area	24.2
A102	805	26.8603	C2	A	F	1.75638	a4cd_lv_area_index	13.7783
A102	805	26.8603	C2	A	F	1.75638	a4cd_lv_length	7.52
A102	805	26.8603	C2	A	F	1.75638	a4cd_lv_length_index	4.28153
A102	805	26.8603	C2	A	F	1.75638	a4cd_lv_vol	64
A102	805	26.8603	C2	A	F	1.75638	a4cd_lv_vol_index	36.4386
A102	805	26.8603	C2	A	F	1.75638	a4cs_lv_area	13
A102	805	26.8603	C2	A	F	1.75638	a4cs_lv_area_index	7.40159
A102	805	26.8603	C2	A	F	1.75638	a4cs_lv_length	6.18
A102	805	26.8603	C2	A	F	1.75638	a4cs_lv_length_index	3.5186
A102	805	26.8603	C2	A	F	1.75638	a4cs_lv_vol	23.5
A102	805	26.8603	C2	A	F	1.75638	a4cs_lv_vol_index	13.3798
A102	805	26.8603	C2	A	F	1.75638	aor_compliance_A5C	1.8
A102	805	26.8603	C2	A	F	1.75638	AOR_diam	3.3
A102	805	26.8603	C2	A	F	1.75638	BSA_	1.75638
A102	805	26.8603	C2	A	F	1.75638	co_lvot	3.6
A102	805	26.8603	C2	A	F	1.75638	co_lvot_index	2.04967
A102	805	26.8603	C2	A	F	1.75638	DBP_A5C	51
A102	805	26.8603	C2	A	F	1.75638	edv_bp
A102	805	26.8603	C2	A	F	1.75638	edv_bp_index
A102	805	26.8603	C2	A	F	1.75638	edv_vol_3dqa	53.14
A102	805	26.8603	C2	A	F	1.75638	edv_vol_3dqa_index	30.2554
A102	805	26.8603	C2	A	F	1.75638	ef_bp
A102	805	26.8603	C2	A	F	1.75638	ef_vol_3dqa	57.37
A102	805	26.8603	C2	A	F	1.75638	esv_bp
A102	805	26.8603	C2	A	F	1.75638	esv_bp_index
A102	805	26.8603	C2	A	F	1.75638	esv_vol_3dqa	22.65
A102	805	26.8603	C2	A	F	1.75638	esv_vol_3dqa_index	12.8958
A102	805	26.8603	C2	A	F	1.75638	gc_strain	-17
A102	805	26.8603	C2	A	F	1.75638	gl_strain	-24
A102	805	26.8603	C2	A	F	1.75638	hr_lvot	74
A102	805	26.8603	C2	A	F	1.75638	ivrt	104
A102	805	26.8603	C2	A	F	1.75638	IVSd	0.614
A102	805	26.8603	C2	A	F	1.75638	LA_dimen	2.2
A102	805	26.8603	C2	A	F	1.75638	LA_dimen_index	1.25258
A102	805	26.8603	C2	A	F	1.75638	lat_e_prime	8.34
A102	805	26.8603	C2	A	F	1.75638	lat_ee_ratio	9.4
A102	805	26.8603	C2	A	F	1.75638	LV_elastance_3d	1.47589
A102	805	26.8603	C2	A	F	1.75638	LV_elastance_bp
A102	805	26.8603	C2	A	F	1.75638	lv_excursion_avg	3.9
A102	805	26.8603	C2	A	F	1.75638	lv_mass_ed	81.16
A102	805	26.8603	C2	A	F	1.75638	lv_mass_ed_index	46.2087
A102	805	26.8603	C2	A	F	1.75638	LV_mass_linear	100.165
A102	805	26.8603	C2	A	F	1.75638	LV_mass_linear_index	57.0291
A102	805	26.8603	C2	A	F	1.75638	LVIDd	4.45
A102	805	26.8603	C2	A	F	1.75638	LVIDd_index	2.53362
A102	805	26.8603	C2	A	F	1.75638	LVIDs	3.48
A102	805	26.8603	C2	A	F	1.75638	LVIDs_index	1.98135
A102	805	26.8603	C2	A	F	1.75638	LVOT_diam	1.9
A102	805	26.8603	C2	A	F	1.75638	LVPWd	0.859
A102	805	26.8603	C2	A	F	1.75638	med_e_prime	8.63
A102	805	26.8603	C2	A	F	1.75638	med_ee_ratio	9.1
A102	805	26.8603	C2	A	F	1.75638	mv_dec_slope	402
A102	805	26.8603	C2	A	F	1.75638	mv_decel_time	198
A102	805	26.8603	C2	A	F	1.75638	mv_decel_time_calc	195.025
A102	805	26.8603	C2	A	F	1.75638	mv_ea_ratio	1.3
A102	805	26.8603	C2	A	F	1.75638	mv_peak_a	58.7
A102	805	26.8603	C2	A	F	1.75638	mv_peak_e	78.4
A102	805	26.8603	C2	A	F	1.75638	pulm_dias_vel	48.6
A102	805	26.8603	C2	A	F	1.75638	pulm_sd_ratio	0.8
A102	805	26.8603	C2	A	F	1.75638	pulm_sys_vel	41.3
A102	805	26.8603	C2	A	F	1.75638	RVIDd
A102	805	26.8603	C2	A	F	1.75638	RVIDd_index
A102	805	26.8603	C2	A	F	1.75638	RWT	0.386067
A102	805	26.8603	C2	A	F	1.75638	SBP_A5C	96
A102	805	26.8603	C2	A	F	1.75638	si_bp
A102	805	26.8603	C2	A	F	1.75638	sv_bp
A102	805	26.8603	C2	A	F	1.75638	sv_lvot	48
A102	805	26.8603	C2	A	F	1.75638	sv_lvot_index	27.3289
A102	805	26.8603	C2	A	F	1.75638	sv_vol_3dqa	30.49
A102	805	26.8603	C2	A	F	1.75638	sv_vol_3dqa_index	17.3596
A102	805	26.8603	C2	A	F	1.75638	Tmsv-06-sd	23
A102	805	26.8603	C2	A	F	1.75638	Tmsv-12-sd	19
A102	805	26.8603	C2	A	F	1.75638	Tmsv-16-sd	18
A102	805	26.8603	C2	A	F	1.75638	vti	16.9
A103	690	37.0904	T1	A	M	1.76997	a2cd_lv_area	25.3
A103	690	37.0904	T1	A	M	1.76997	a2cd_lv_length	8.06
A103	690	37.0904	T1	A	M	1.76997	a2cd_lv_vol	66.6
A103	690	37.0904	T1	A	M	1.76997	a2cs_lv_area	15
A103	690	37.0904	T1	A	M	1.76997	a2cs_lv_length	6.54
A103	690	37.0904	T1	A	M	1.76997	a2cs_lv_vol	29.7
A103	690	37.0904	T1	A	M	1.76997	a4cd_lv_area	22.2
A103	690	37.0904	T1	A	M	1.76997	a4cd_lv_area_index	12.5424
A103	690	37.0904	T1	A	M	1.76997	a4cd_lv_length	7.61
A103	690	37.0904	T1	A	M	1.76997	a4cd_lv_length_index	4.29944
A103	690	37.0904	T1	A	M	1.76997	a4cd_lv_vol	54.3
A103	690	37.0904	T1	A	M	1.76997	a4cd_lv_vol_index	30.678
A103	690	37.0904	T1	A	M	1.76997	a4cs_lv_area	12.9
A103	690	37.0904	T1	A	M	1.76997	a4cs_lv_area_index	7.28814
A103	690	37.0904	T1	A	M	1.76997	a4cs_lv_length	6.64
A103	690	37.0904	T1	A	M	1.76997	a4cs_lv_length_index	3.75141
A103	690	37.0904	T1	A	M	1.76997	a4cs_lv_vol	21.4
A103	690	37.0904	T1	A	M	1.76997	a4cs_lv_vol_index	12.0904
A103	690	37.0904	T1	A	M	1.76997	aor_compliance_A5C	1.41207
A103	690	37.0904	T1	A	M	1.76997	AOR_diam	2.3
A103	690	37.0904	T1	A	M	1.76997	BSA_	1.77
A103	690	37.0904	T1	A	M	1.76997	co_lvot	3.2
A103	690	37.0904	T1	A	M	1.76997	co_lvot_index	1.80791
A103	690	37.0904	T1	A	M	1.76997	DBP_A5C	53
A103	690	37.0904	T1	A	M	1.76997	edv_bp	61.6
A103	690	37.0904	T1	A	M	1.76997	edv_bp_index	34.8023
A103	690	37.0904	T1	A	M	1.76997	edv_vol_3dqa	63.8
A103	690	37.0904	T1	A	M	1.76997	edv_vol_3dqa_index	36.0452
A103	690	37.0904	T1	A	M	1.76997	ef_bp	58.9
A103	690	37.0904	T1	A	M	1.76997	ef_vol_3dqa	59.02
A103	690	37.0904	T1	A	M	1.76997	esv_bp	25.3
A103	690	37.0904	T1	A	M	1.76997	esv_bp_index	14.2938
A103	690	37.0904	T1	A	M	1.76997	esv_vol_3dqa	26.14
A103	690	37.0904	T1	A	M	1.76997	esv_vol_3dqa_index	14.7684
A103	690	37.0904	T1	A	M	1.76997	gc_strain	-21
A103	690	37.0904	T1	A	M	1.76997	gl_strain	-21
A103	690	37.0904	T1	A	M	1.76997	hr_lvot	56
A103	690	37.0904	T1	A	M	1.76997	ivrt	80
A103	690	37.0904	T1	A	M	1.76997	IVSd	0.726
A103	690	37.0904	T1	A	M	1.76997	LA_dimen	3.1
A103	690	37.0904	T1	A	M	1.76997	LA_dimen_index	1.75141
A103	690	37.0904	T1	A	M	1.76997	lat_e_prime	12.9
A103	690	37.0904	T1	A	M	1.76997	lat_ee_ratio	6.3
A103	690	37.0904	T1	A	M	1.76997	LV_elastance_3d	1.00903
A103	690	37.0904	T1	A	M	1.76997	LV_elastance_bp	1.04683
A103	690	37.0904	T1	A	M	1.76997	lv_excursion_avg	6
A103	690	37.0904	T1	A	M	1.76997	lv_mass_ed	103.62
A103	690	37.0904	T1	A	M	1.76997	lv_mass_ed_index	58.5424
A103	690	37.0904	T1	A	M	1.76997	LV_mass_linear	148.078
A103	690	37.0904	T1	A	M	1.76997	LV_mass_linear_index	83.6598
A103	690	37.0904	T1	A	M	1.76997	LVIDd	4.98
A103	690	37.0904	T1	A	M	1.76997	LVIDd_index	2.81356
A103	690	37.0904	T1	A	M	1.76997	LVIDs	3.74
A103	690	37.0904	T1	A	M	1.76997	LVIDs_index	2.11299
A103	690	37.0904	T1	A	M	1.76997	LVOT_diam	1.9
A103	690	37.0904	T1	A	M	1.76997	LVPWd	0.994
A103	690	37.0904	T1	A	M	1.76997	med_e_prime	10.3
A103	690	37.0904	T1	A	M	1.76997	med_ee_ratio	7.9
A103	690	37.0904	T1	A	M	1.76997	mv_dec_slope	450
A103	690	37.0904	T1	A	M	1.76997	mv_decel_time	191
A103	690	37.0904	T1	A	M	1.76997	mv_decel_time_calc	180
A103	690	37.0904	T1	A	M	1.76997	mv_ea_ratio	1.7
A103	690	37.0904	T1	A	M	1.76997	mv_peak_a	48.3
A103	690	37.0904	T1	A	M	1.76997	mv_peak_e	81
A103	690	37.0904	T1	A	M	1.76997	pulm_dias_vel	65.5
A103	690	37.0904	T1	A	M	1.76997	pulm_sd_ratio	0.8
A103	690	37.0904	T1	A	M	1.76997	pulm_sys_vel	51
A103	690	37.0904	T1	A	M	1.76997	RVIDd
A103	690	37.0904	T1	A	M	1.76997	RVIDd_index
A103	690	37.0904	T1	A	M	1.76997	RWT	0.399197
A103	690	37.0904	T1	A	M	1.76997	SBP_A5C	91
A103	690	37.0904	T1	A	M	1.76997	si_bp	20.5
A103	690	37.0904	T1	A	M	1.76997	sv_bp	36.3
A103	690	37.0904	T1	A	M	1.76997	sv_lvot	58
A103	690	37.0904	T1	A	M	1.76997	sv_lvot_index	32.7684
A103	690	37.0904	T1	A	M	1.76997	sv_vol_3dqa	37.66
A103	690	37.0904	T1	A	M	1.76997	sv_vol_3dqa_index	21.2768
A103	690	37.0904	T1	A	M	1.76997	Tmsv-06-sd	21
A103	690	37.0904	T1	A	M	1.76997	Tmsv-12-sd	20
A103	690	37.0904	T1	A	M	1.76997	Tmsv-16-sd	18
A103	690	37.0904	T1	A	M	1.76997	vti	20.4
A104	2581	43.5452	C4	A	F	1.72104	a2cd_lv_area	24.5
A104	2581	43.5452	C4	A	F	1.72104	a2cd_lv_length	7.75
A104	2581	43.5452	C4	A	F	1.72104	a2cd_lv_vol	65.9
A104	2581	43.5452	C4	A	F	1.72104	a2cs_lv_area	15.1
A104	2581	43.5452	C4	A	F	1.72104	a2cs_lv_length	6.79
A104	2581	43.5452	C4	A	F	1.72104	a2cs_lv_vol	29
A104	2581	43.5452	C4	A	F	1.72104	a4cd_lv_area	24.6
A104	2581	43.5452	C4	A	F	1.72104	a4cd_lv_area_index	14.3023
A104	2581	43.5452	C4	A	F	1.72104	a4cd_lv_length	7.64
A104	2581	43.5452	C4	A	F	1.72104	a4cd_lv_length_index	4.44186
A104	2581	43.5452	C4	A	F	1.72104	a4cd_lv_vol	65.5
A104	2581	43.5452	C4	A	F	1.72104	a4cd_lv_vol_index	38.0814
A104	2581	43.5452	C4	A	F	1.72104	a4cs_lv_area	15.2
A104	2581	43.5452	C4	A	F	1.72104	a4cs_lv_area_index	8.83721
A104	2581	43.5452	C4	A	F	1.72104	a4cs_lv_length	6.83
A104	2581	43.5452	C4	A	F	1.72104	a4cs_lv_length_index	3.97093
A104	2581	43.5452	C4	A	F	1.72104	a4cs_lv_vol	28.5
A104	2581	43.5452	C4	A	F	1.72104	a4cs_lv_vol_index	16.5698
A104	2581	43.5452	C4	A	F	1.72104	aor_compliance_A5C	1.125
A104	2581	43.5452	C4	A	F	1.72104	AOR_diam	3
A104	2581	43.5452	C4	A	F	1.72104	BSA_	1.72
A104	2581	43.5452	C4	A	F	1.72104	co_lvot	3.6
A104	2581	43.5452	C4	A	F	1.72104	co_lvot_index	2.09302
A104	2581	43.5452	C4	A	F	1.72104	DBP_A5C	60
A104	2581	43.5452	C4	A	F	1.72104	edv_bp	66
A104	2581	43.5452	C4	A	F	1.72104	edv_bp_index	38.3721
A104	2581	43.5452	C4	A	F	1.72104	edv_vol_3dqa	64.9
A104	2581	43.5452	C4	A	F	1.72104	edv_vol_3dqa_index	37.7326
A104	2581	43.5452	C4	A	F	1.72104	ef_bp	56.5
A104	2581	43.5452	C4	A	F	1.72104	ef_vol_3dqa	56.8
A104	2581	43.5452	C4	A	F	1.72104	esv_bp	28.7
A104	2581	43.5452	C4	A	F	1.72104	esv_bp_index	16.686
A104	2581	43.5452	C4	A	F	1.72104	esv_vol_3dqa	28.1
A104	2581	43.5452	C4	A	F	1.72104	esv_vol_3dqa_index	16.3372
A104	2581	43.5452	C4	A	F	1.72104	gc_strain	-29
A104	2581	43.5452	C4	A	F	1.72104	gl_strain	-24
A104	2581	43.5452	C4	A	F	1.72104	hr_lvot	45
A104	2581	43.5452	C4	A	F	1.72104	ivrt
A104	2581	43.5452	C4	A	F	1.72104	IVSd	0.793
A104	2581	43.5452	C4	A	F	1.72104	LA_dimen	2.7
A104	2581	43.5452	C4	A	F	1.72104	LA_dimen_index	1.56977
A104	2581	43.5452	C4	A	F	1.72104	lat_e_prime	13.5
A104	2581	43.5452	C4	A	F	1.72104	lat_ee_ratio	7.5
A104	2581	43.5452	C4	A	F	1.72104	LV_elastance_3d	1.158
A104	2581	43.5452	C4	A	F	1.72104	LV_elastance_bp	1.30814
A104	2581	43.5452	C4	A	F	1.72104	lv_excursion_avg	5
A104	2581	43.5452	C4	A	F	1.72104	lv_mass_ed	89.39
A104	2581	43.5452	C4	A	F	1.72104	lv_mass_ed_index	51.9709
A104	2581	43.5452	C4	A	F	1.72104	LV_mass_linear	94.4673
A104	2581	43.5452	C4	A	F	1.72104	LV_mass_linear_index	54.9228
A104	2581	43.5452	C4	A	F	1.72104	LVIDd	4.53
A104	2581	43.5452	C4	A	F	1.72104	LVIDd_index	2.63372
A104	2581	43.5452	C4	A	F	1.72104	LVIDs	2.79
A104	2581	43.5452	C4	A	F	1.72104	LVIDs_index	1.62209
A104	2581	43.5452	C4	A	F	1.72104	LVOT_diam	2
A104	2581	43.5452	C4	A	F	1.72104	LVPWd	0.967
A104	2581	43.5452	C4	A	F	1.72104	med_e_prime	13.7
A104	2581	43.5452	C4	A	F	1.72104	med_ee_ratio	7.4
A104	2581	43.5452	C4	A	F	1.72104	mv_dec_slope	802
A104	2581	43.5452	C4	A	F	1.72104	mv_decel_time	134
A104	2581	43.5452	C4	A	F	1.72104	mv_decel_time_calc	133.43
A104	2581	43.5452	C4	A	F	1.72104	mv_ea_ratio	4.3
A104	2581	43.5452	C4	A	F	1.72104	mv_peak_a	23.3
A104	2581	43.5452	C4	A	F	1.72104	mv_peak_e	101
A104	2581	43.5452	C4	A	F	1.72104	pulm_dias_vel	75.7
A104	2581	43.5452	C4	A	F	1.72104	pulm_sd_ratio	0.8
A104	2581	43.5452	C4	A	F	1.72104	pulm_sys_vel	59.8
A104	2581	43.5452	C4	A	F	1.72104	RVIDd	2.9
A104	2581	43.5452	C4	A	F	1.72104	RVIDd_index	1.68605
A104	2581	43.5452	C4	A	F	1.72104	RWT	0.387529
A104	2581	43.5452	C4	A	F	1.72104	SBP_A5C	105
A104	2581	43.5452	C4	A	F	1.72104	si_bp	21.7
A104	2581	43.5452	C4	A	F	1.72104	sv_bp	37.3
A104	2581	43.5452	C4	A	F	1.72104	sv_lvot	79
A104	2581	43.5452	C4	A	F	1.72104	sv_lvot_index	45.9302
A104	2581	43.5452	C4	A	F	1.72104	sv_vol_3dqa	36.9
A104	2581	43.5452	C4	A	F	1.72104	sv_vol_3dqa_index	21.4535
A104	2581	43.5452	C4	A	F	1.72104	Tmsv-06-sd	60
A104	2581	43.5452	C4	A	F	1.72104	Tmsv-12-sd	50
A104	2581	43.5452	C4	A	F	1.72104	Tmsv-16-sd	45
A104	2581	43.5452	C4	A	F	1.72104	vti	25.2
A105	3402	33.0438	C4	A	M	1.95808	a2cd_lv_area	31.3
A105	3402	33.0438	C4	A	M	1.95808	a2cd_lv_length	9.04
A105	3402	33.0438	C4	A	M	1.95808	a2cd_lv_vol	91.2
A105	3402	33.0438	C4	A	M	1.95808	a2cs_lv_area	18
A105	3402	33.0438	C4	A	M	1.95808	a2cs_lv_length	7.89
A105	3402	33.0438	C4	A	M	1.95808	a2cs_lv_vol	36
A105	3402	33.0438	C4	A	M	1.95808	a4cd_lv_area	32.7
A105	3402	33.0438	C4	A	M	1.95808	a4cd_lv_area_index	16.7
A105	3402	33.0438	C4	A	M	1.95808	a4cd_lv_length	8.88
A105	3402	33.0438	C4	A	M	1.95808	a4cd_lv_length_index	4.53505
A105	3402	33.0438	C4	A	M	1.95808	a4cd_lv_vol	103
A105	3402	33.0438	C4	A	M	1.95808	a4cd_lv_vol_index	52.6025
A105	3402	33.0438	C4	A	M	1.95808	a4cs_lv_area	18.7
A105	3402	33.0438	C4	A	M	1.95808	a4cs_lv_area_index	9.55017
A105	3402	33.0438	C4	A	M	1.95808	a4cs_lv_length	7.53
A105	3402	33.0438	C4	A	M	1.95808	a4cs_lv_length_index	3.8456
A105	3402	33.0438	C4	A	M	1.95808	a4cs_lv_vol	40.1
A105	3402	33.0438	C4	A	M	1.95808	a4cs_lv_vol_index	20.4792
A105	3402	33.0438	C4	A	M	1.95808	aor_compliance_A5C	1.04727
A105	3402	33.0438	C4	A	M	1.95808	AOR_diam	3.1
A105	3402	33.0438	C4	A	M	1.95808	BSA_	1.95808
A105	3402	33.0438	C4	A	M	1.95808	co_lvot	5.5
A105	3402	33.0438	C4	A	M	1.95808	co_lvot_index	2.80887
A105	3402	33.0438	C4	A	M	1.95808	DBP_A5C	62
A105	3402	33.0438	C4	A	M	1.95808	edv_bp	97
A105	3402	33.0438	C4	A	M	1.95808	edv_bp_index	49.5383
A105	3402	33.0438	C4	A	M	1.95808	edv_vol_3dqa	111.7
A105	3402	33.0438	C4	A	M	1.95808	edv_vol_3dqa_index	57.0457
A105	3402	33.0438	C4	A	M	1.95808	ef_bp	60
A105	3402	33.0438	C4	A	M	1.95808	ef_vol_3dqa	60.09
A105	3402	33.0438	C4	A	M	1.95808	esv_bp	38.8
A105	3402	33.0438	C4	A	M	1.95808	esv_bp_index	19.8153
A105	3402	33.0438	C4	A	M	1.95808	esv_vol_3dqa	44.58
A105	3402	33.0438	C4	A	M	1.95808	esv_vol_3dqa_index	22.7672
A105	3402	33.0438	C4	A	M	1.95808	gc_strain	-22
A105	3402	33.0438	C4	A	M	1.95808	gl_strain	-20
A105	3402	33.0438	C4	A	M	1.95808	hr_lvot	47
A105	3402	33.0438	C4	A	M	1.95808	ivrt	88
A105	3402	33.0438	C4	A	M	1.95808	IVSd	1.08
A105	3402	33.0438	C4	A	M	1.95808	LA_dimen	2.5
A105	3402	33.0438	C4	A	M	1.95808	LA_dimen_index	1.27676
A105	3402	33.0438	C4	A	M	1.95808	lat_e_prime	9.66
A105	3402	33.0438	C4	A	M	1.95808	lat_ee_ratio	6.9
A105	3402	33.0438	C4	A	M	1.95808	LV_elastance_3d	0.983313
A105	3402	33.0438	C4	A	M	1.95808	LV_elastance_bp	1.13402
A105	3402	33.0438	C4	A	M	1.95808	lv_excursion_avg
A105	3402	33.0438	C4	A	M	1.95808	lv_mass_ed	136.91
A105	3402	33.0438	C4	A	M	1.95808	lv_mass_ed_index	69.9205
A105	3402	33.0438	C4	A	M	1.95808	LV_mass_linear	189.618
A105	3402	33.0438	C4	A	M	1.95808	LV_mass_linear_index	96.8389
A105	3402	33.0438	C4	A	M	1.95808	LVIDd	4.64
A105	3402	33.0438	C4	A	M	1.95808	LVIDd_index	2.36967
A105	3402	33.0438	C4	A	M	1.95808	LVIDs	3.15
A105	3402	33.0438	C4	A	M	1.95808	LVIDs_index	1.60872
A105	3402	33.0438	C4	A	M	1.95808	LVOT_diam	2.3
A105	3402	33.0438	C4	A	M	1.95808	LVPWd	1.17
A105	3402	33.0438	C4	A	M	1.95808	med_e_prime	10.6
A105	3402	33.0438	C4	A	M	1.95808	med_ee_ratio	6.3
A105	3402	33.0438	C4	A	M	1.95808	mv_dec_slope	307
A105	3402	33.0438	C4	A	M	1.95808	mv_decel_time	237
A105	3402	33.0438	C4	A	M	1.95808	mv_decel_time_calc	217.915
A105	3402	33.0438	C4	A	M	1.95808	mv_ea_ratio	1.9
A105	3402	33.0438	C4	A	M	1.95808	mv_peak_a	35.4
A105	3402	33.0438	C4	A	M	1.95808	mv_peak_e	66.9
A105	3402	33.0438	C4	A	M	1.95808	pulm_dias_vel	51.7
A105	3402	33.0438	C4	A	M	1.95808	pulm_sd_ratio	0.8
A105	3402	33.0438	C4	A	M	1.95808	pulm_sys_vel	41.8
A105	3402	33.0438	C4	A	M	1.95808	RVIDd	1.89
A105	3402	33.0438	C4	A	M	1.95808	RVIDd_index	0.965231
A105	3402	33.0438	C4	A	M	1.95808	RWT	0.50431
A105	3402	33.0438	C4	A	M	1.95808	SBP_A5C	128
A105	3402	33.0438	C4	A	M	1.95808	si_bp	29.7
A105	3402	33.0438	C4	A	M	1.95808	sv_bp	58.2
A105	3402	33.0438	C4	A	M	1.95808	sv_lvot	110
A105	3402	33.0438	C4	A	M	1.95808	sv_lvot_index	56.1775
A105	3402	33.0438	C4	A	M	1.95808	sv_vol_3dqa	67.12
A105	3402	33.0438	C4	A	M	1.95808	sv_vol_3dqa_index	34.2785
A105	3402	33.0438	C4	A	M	1.95808	Tmsv-06-sd
A105	3402	33.0438	C4	A	M	1.95808	Tmsv-12-sd
A105	3402	33.0438	C4	A	M	1.95808	Tmsv-16-sd
A105	3402	33.0438	C4	A	M	1.95808	vti	26.5
A106	1940	23.3068	C5	A	M	1.93615	a2cd_lv_area	27
A106	1940	23.3068	C5	A	M	1.93615	a2cd_lv_length	7.36
A106	1940	23.3068	C5	A	M	1.93615	a2cd_lv_vol	80.3
A106	1940	23.3068	C5	A	M	1.93615	a2cs_lv_area	15.9
A106	1940	23.3068	C5	A	M	1.93615	a2cs_lv_length	6.35
A106	1940	23.3068	C5	A	M	1.93615	a2cs_lv_vol	32.7
A106	1940	23.3068	C5	A	M	1.93615	a4cd_lv_area	24.9
A106	1940	23.3068	C5	A	M	1.93615	a4cd_lv_area_index	12.8606
A106	1940	23.3068	C5	A	M	1.93615	a4cd_lv_length	6.88
A106	1940	23.3068	C5	A	M	1.93615	a4cd_lv_length_index	3.55344
A106	1940	23.3068	C5	A	M	1.93615	a4cd_lv_vol	74.2
A106	1940	23.3068	C5	A	M	1.93615	a4cd_lv_vol_index	38.3234
A106	1940	23.3068	C5	A	M	1.93615	a4cs_lv_area	14.1
A106	1940	23.3068	C5	A	M	1.93615	a4cs_lv_area_index	7.28248
A106	1940	23.3068	C5	A	M	1.93615	a4cs_lv_length	5.68
A106	1940	23.3068	C5	A	M	1.93615	a4cs_lv_length_index	2.93365
A106	1940	23.3068	C5	A	M	1.93615	a4cs_lv_vol	29.9
A106	1940	23.3068	C5	A	M	1.93615	a4cs_lv_vol_index	15.443
A106	1940	23.3068	C5	A	M	1.93615	aor_compliance_A5C	1.1475
A106	1940	23.3068	C5	A	M	1.93615	AOR_diam	2.8
A106	1940	23.3068	C5	A	M	1.93615	BSA_	1.93615
A106	1940	23.3068	C5	A	M	1.93615	co_lvot	3.9
A106	1940	23.3068	C5	A	M	1.93615	co_lvot_index	2.0143
A106	1940	23.3068	C5	A	M	1.93615	DBP_A5C	50
A106	1940	23.3068	C5	A	M	1.93615	edv_bp	79.7
A106	1940	23.3068	C5	A	M	1.93615	edv_bp_index	41.1641
A106	1940	23.3068	C5	A	M	1.93615	edv_vol_3dqa	94.39
A106	1940	23.3068	C5	A	M	1.93615	edv_vol_3dqa_index	48.7513
A106	1940	23.3068	C5	A	M	1.93615	ef_bp	58.7
A106	1940	23.3068	C5	A	M	1.93615	ef_vol_3dqa	62.11
A106	1940	23.3068	C5	A	M	1.93615	esv_bp	32.9
A106	1940	23.3068	C5	A	M	1.93615	esv_bp_index	16.9925
A106	1940	23.3068	C5	A	M	1.93615	esv_vol_3dqa	35.76
A106	1940	23.3068	C5	A	M	1.93615	esv_vol_3dqa_index	18.4696
A106	1940	23.3068	C5	A	M	1.93615	gc_strain	-22
A106	1940	23.3068	C5	A	M	1.93615	gl_strain	-24
A106	1940	23.3068	C5	A	M	1.93615	hr_lvot	49
A106	1940	23.3068	C5	A	M	1.93615	ivrt	103
A106	1940	23.3068	C5	A	M	1.93615	IVSd	0.884
A106	1940	23.3068	C5	A	M	1.93615	LA_dimen	2.8
A106	1940	23.3068	C5	A	M	1.93615	LA_dimen_index	1.44617
A106	1940	23.3068	C5	A	M	1.93615	lat_e_prime	17.7
A106	1940	23.3068	C5	A	M	1.93615	lat_ee_ratio	3.5
A106	1940	23.3068	C5	A	M	1.93615	LV_elastance_3d	0.886918
A106	1940	23.3068	C5	A	M	1.93615	LV_elastance_bp	1.11111
A106	1940	23.3068	C5	A	M	1.93615	lv_excursion_avg
A106	1940	23.3068	C5	A	M	1.93615	lv_mass_ed	88.72
A106	1940	23.3068	C5	A	M	1.93615	lv_mass_ed_index	45.8228
A106	1940	23.3068	C5	A	M	1.93615	LV_mass_linear	159.865
A106	1940	23.3068	C5	A	M	1.93615	LV_mass_linear_index	82.5684
A106	1940	23.3068	C5	A	M	1.93615	LVIDd	4.77
A106	1940	23.3068	C5	A	M	1.93615	LVIDd_index	2.46365
A106	1940	23.3068	C5	A	M	1.93615	LVIDs	3.26
A106	1940	23.3068	C5	A	M	1.93615	LVIDs_index	1.68375
A106	1940	23.3068	C5	A	M	1.93615	LVOT_diam	2
A106	1940	23.3068	C5	A	M	1.93615	LVPWd	1.04
A106	1940	23.3068	C5	A	M	1.93615	med_e_prime	11.7
A106	1940	23.3068	C5	A	M	1.93615	med_ee_ratio	5.4
A106	1940	23.3068	C5	A	M	1.93615	mv_dec_slope	193
A106	1940	23.3068	C5	A	M	1.93615	mv_decel_time	337
A106	1940	23.3068	C5	A	M	1.93615	mv_decel_time_calc	324.87
A106	1940	23.3068	C5	A	M	1.93615	mv_ea_ratio	1.8
A106	1940	23.3068	C5	A	M	1.93615	mv_peak_a	34.4
A106	1940	23.3068	C5	A	M	1.93615	mv_peak_e	62.7
A106	1940	23.3068	C5	A	M	1.93615	pulm_dias_vel	62.6
A106	1940	23.3068	C5	A	M	1.93615	pulm_sd_ratio	0.8
A106	1940	23.3068	C5	A	M	1.93615	pulm_sys_vel	52.1
A106	1940	23.3068	C5	A	M	1.93615	RVIDd	1.85
A106	1940	23.3068	C5	A	M	1.93615	RVIDd_index	0.955503
A106	1940	23.3068	C5	A	M	1.93615	RWT	0.436059
A106	1940	23.3068	C5	A	M	1.93615	SBP_A5C	102
A106	1940	23.3068	C5	A	M	1.93615	si_bp	24.1
A106	1940	23.3068	C5	A	M	1.93615	sv_bp	46.8
A106	1940	23.3068	C5	A	M	1.93615	sv_lvot	80
A106	1940	23.3068	C5	A	M	1.93615	sv_lvot_index	41.319
A106	1940	23.3068	C5	A	M	1.93615	sv_vol_3dqa	58.63
A106	1940	23.3068	C5	A	M	1.93615	sv_vol_3dqa_index	30.2817
A106	1940	23.3068	C5	A	M	1.93615	Tmsv-06-sd
A106	1940	23.3068	C5	A	M	1.93615	Tmsv-12-sd
A106	1940	23.3068	C5	A	M	1.93615	Tmsv-16-sd
A106	1940	23.3068	C5	A	M	1.93615	vti	26.4
A107	3593	67.589	T3	A	F	1.59237	a2cd_lv_area	25.8
A107	3593	67.589	T3	A	F	1.59237	a2cd_lv_length	7.76
A107	3593	67.589	T3	A	F	1.59237	a2cd_lv_vol	72.5
A107	3593	67.589	T3	A	F	1.59237	a2cs_lv_area	12.8
A107	3593	67.589	T3	A	F	1.59237	a2cs_lv_length	6.04
A107	3593	67.589	T3	A	F	1.59237	a2cs_lv_vol	23.7
A107	3593	67.589	T3	A	F	1.59237	a4cd_lv_area	22.5
A107	3593	67.589	T3	A	F	1.59237	a4cd_lv_area_index	14.1299
A107	3593	67.589	T3	A	F	1.59237	a4cd_lv_length	7.07
A107	3593	67.589	T3	A	F	1.59237	a4cd_lv_length_index	4.43992
A107	3593	67.589	T3	A	F	1.59237	a4cd_lv_vol	59.5
A107	3593	67.589	T3	A	F	1.59237	a4cd_lv_vol_index	37.3657
A107	3593	67.589	T3	A	F	1.59237	a4cs_lv_area	11.6
A107	3593	67.589	T3	A	F	1.59237	a4cs_lv_area_index	7.28474
A107	3593	67.589	T3	A	F	1.59237	a4cs_lv_length	5.34
A107	3593	67.589	T3	A	F	1.59237	a4cs_lv_length_index	3.35349
A107	3593	67.589	T3	A	F	1.59237	a4cs_lv_vol	22
A107	3593	67.589	T3	A	F	1.59237	a4cs_lv_vol_index	13.8159
A107	3593	67.589	T3	A	F	1.59237	aor_compliance_A5C	2.53636
A107	3593	67.589	T3	A	F	1.59237	AOR_diam	3.1
A107	3593	67.589	T3	A	F	1.59237	BSA_	1.59237
A107	3593	67.589	T3	A	F	1.59237	co_lvot	3.1
A107	3593	67.589	T3	A	F	1.59237	co_lvot_index	1.94678
A107	3593	67.589	T3	A	F	1.59237	DBP_A5C	67
A107	3593	67.589	T3	A	F	1.59237	edv_bp	68.7
A107	3593	67.589	T3	A	F	1.59237	edv_bp_index	43.1432
A107	3593	67.589	T3	A	F	1.59237	edv_vol_3dqa	59.14
A107	3593	67.589	T3	A	F	1.59237	edv_vol_3dqa_index	37.1396
A107	3593	67.589	T3	A	F	1.59237	ef_bp	64.8
A107	3593	67.589	T3	A	F	1.59237	ef_vol_3dqa	65.13
A107	3593	67.589	T3	A	F	1.59237	esv_bp	24.2
A107	3593	67.589	T3	A	F	1.59237	esv_bp_index	15.1975
A107	3593	67.589	T3	A	F	1.59237	esv_vol_3dqa	20.62
A107	3593	67.589	T3	A	F	1.59237	esv_vol_3dqa_index	12.9492
A107	3593	67.589	T3	A	F	1.59237	gc_strain	-28
A107	3593	67.589	T3	A	F	1.59237	gl_strain	-25
A107	3593	67.589	T3	A	F	1.59237	hr_lvot	65
A107	3593	67.589	T3	A	F	1.59237	ivrt	81
A107	3593	67.589	T3	A	F	1.59237	IVSd	0.803
A107	3593	67.589	T3	A	F	1.59237	LA_dimen	2.6
A107	3593	67.589	T3	A	F	1.59237	LA_dimen_index	1.63279
A107	3593	67.589	T3	A	F	1.59237	lat_e_prime	7.72
A107	3593	67.589	T3	A	F	1.59237	lat_ee_ratio	10.3
A107	3593	67.589	T3	A	F	1.59237	LV_elastance_3d	2.28453
A107	3593	67.589	T3	A	F	1.59237	LV_elastance_bp	1.97753
A107	3593	67.589	T3	A	F	1.59237	lv_excursion_avg	5.7
A107	3593	67.589	T3	A	F	1.59237	lv_mass_ed	62.81
A107	3593	67.589	T3	A	F	1.59237	lv_mass_ed_index	39.4443
A107	3593	67.589	T3	A	F	1.59237	LV_mass_linear	96.0623
A107	3593	67.589	T3	A	F	1.59237	LV_mass_linear_index	60.3266
A107	3593	67.589	T3	A	F	1.59237	LVIDd	3.86
A107	3593	67.589	T3	A	F	1.59237	LVIDd_index	2.42406
A107	3593	67.589	T3	A	F	1.59237	LVIDs	2.54
A107	3593	67.589	T3	A	F	1.59237	LVIDs_index	1.59511
A107	3593	67.589	T3	A	F	1.59237	LVOT_diam	1.9
A107	3593	67.589	T3	A	F	1.59237	LVPWd	0.901
A107	3593	67.589	T3	A	F	1.59237	med_e_prime	6.75
A107	3593	67.589	T3	A	F	1.59237	med_ee_ratio	11.8
A107	3593	67.589	T3	A	F	1.59237	mv_dec_slope	428
A107	3593	67.589	T3	A	F	1.59237	mv_decel_time	196
A107	3593	67.589	T3	A	F	1.59237	mv_decel_time_calc	185.514
A107	3593	67.589	T3	A	F	1.59237	mv_ea_ratio	1.2
A107	3593	67.589	T3	A	F	1.59237	mv_peak_a	65.2
A107	3593	67.589	T3	A	F	1.59237	mv_peak_e	79.4
A107	3593	67.589	T3	A	F	1.59237	pulm_dias_vel	44.9
A107	3593	67.589	T3	A	F	1.59237	pulm_sd_ratio	1.1
A107	3593	67.589	T3	A	F	1.59237	pulm_sys_vel	48.5
A107	3593	67.589	T3	A	F	1.59237	RVIDd	1.5
A107	3593	67.589	T3	A	F	1.59237	RVIDd_index	0.941992
A107	3593	67.589	T3	A	F	1.59237	RWT	0.466839
A107	3593	67.589	T3	A	F	1.59237	SBP_A5C	155
A107	3593	67.589	T3	A	F	1.59237	si_bp	29.5
A107	3593	67.589	T3	A	F	1.59237	sv_bp	44.5
A107	3593	67.589	T3	A	F	1.59237	sv_lvot	55
A107	3593	67.589	T3	A	F	1.59237	sv_lvot_index	34.5397
A107	3593	67.589	T3	A	F	1.59237	sv_vol_3dqa	38.52
A107	3593	67.589	T3	A	F	1.59237	sv_vol_3dqa_index	24.1903
A107	3593	67.589	T3	A	F	1.59237	Tmsv-06-sd	14
A107	3593	67.589	T3	A	F	1.59237	Tmsv-12-sd	19
A107	3593	67.589	T3	A	F	1.59237	Tmsv-16-sd	22
A107	3593	67.589	T3	A	F	1.59237	vti	19.3
A108	1454	31.274	C5	A	F	1.59971	a2cd_lv_area	21.6
A108	1454	31.274	C5	A	F	1.59971	a2cd_lv_length	7.7
A108	1454	31.274	C5	A	F	1.59971	a2cd_lv_vol	51.3
A108	1454	31.274	C5	A	F	1.59971	a2cs_lv_area	11.7
A108	1454	31.274	C5	A	F	1.59971	a2cs_lv_length	6.38
A108	1454	31.274	C5	A	F	1.59971	a2cs_lv_vol	19.1
A108	1454	31.274	C5	A	F	1.59971	a4cd_lv_area	24
A108	1454	31.274	C5	A	F	1.59971	a4cd_lv_area_index	15.0027
A108	1454	31.274	C5	A	F	1.59971	a4cd_lv_length	7.82
A108	1454	31.274	C5	A	F	1.59971	a4cd_lv_length_index	4.8884
A108	1454	31.274	C5	A	F	1.59971	a4cd_lv_vol	61.9
A108	1454	31.274	C5	A	F	1.59971	a4cd_lv_vol_index	38.6946
A108	1454	31.274	C5	A	F	1.59971	a4cs_lv_area	12.7
A108	1454	31.274	C5	A	F	1.59971	a4cs_lv_area_index	7.93895
A108	1454	31.274	C5	A	F	1.59971	a4cs_lv_length	6.48
A108	1454	31.274	C5	A	F	1.59971	a4cs_lv_length_index	4.05074
A108	1454	31.274	C5	A	F	1.59971	a4cs_lv_vol	21.9
A108	1454	31.274	C5	A	F	1.59971	a4cs_lv_vol_index	13.69
A108	1454	31.274	C5	A	F	1.59971	aor_compliance_A5C	1.32
A108	1454	31.274	C5	A	F	1.59971	AOR_diam	2.7
A108	1454	31.274	C5	A	F	1.59971	BSA_	1.59971
A108	1454	31.274	C5	A	F	1.59971	co_lvot	3
A108	1454	31.274	C5	A	F	1.59971	co_lvot_index	1.87534
A108	1454	31.274	C5	A	F	1.59971	DBP_A5C	53
A108	1454	31.274	C5	A	F	1.59971	edv_bp	56.6
A108	1454	31.274	C5	A	F	1.59971	edv_bp_index	35.3815
A108	1454	31.274	C5	A	F	1.59971	edv_vol_3dqa	61.5
A108	1454	31.274	C5	A	F	1.59971	edv_vol_3dqa_index	38.4445
A108	1454	31.274	C5	A	F	1.59971	ef_bp	63.8
A108	1454	31.274	C5	A	F	1.59971	ef_vol_3dqa	62.6
A108	1454	31.274	C5	A	F	1.59971	esv_bp	20.5
A108	1454	31.274	C5	A	F	1.59971	esv_bp_index	12.8148
A108	1454	31.274	C5	A	F	1.59971	esv_vol_3dqa	23
A108	1454	31.274	C5	A	F	1.59971	esv_vol_3dqa_index	14.3776
A108	1454	31.274	C5	A	F	1.59971	gc_strain	-26
A108	1454	31.274	C5	A	F	1.59971	gl_strain	-22
A108	1454	31.274	C5	A	F	1.59971	hr_lvot	50
A108	1454	31.274	C5	A	F	1.59971	ivrt	81
A108	1454	31.274	C5	A	F	1.59971	IVSd	0.743
A108	1454	31.274	C5	A	F	1.59971	LA_dimen	2.8
A108	1454	31.274	C5	A	F	1.59971	LA_dimen_index	1.75032
A108	1454	31.274	C5	A	F	1.59971	lat_e_prime	15
A108	1454	31.274	C5	A	F	1.59971	lat_ee_ratio	5.6
A108	1454	31.274	C5	A	F	1.59971	LV_elastance_3d	0.909091
A108	1454	31.274	C5	A	F	1.59971	LV_elastance_bp	0.969529
A108	1454	31.274	C5	A	F	1.59971	lv_excursion_avg	5.5
A108	1454	31.274	C5	A	F	1.59971	lv_mass_ed	73.17
A108	1454	31.274	C5	A	F	1.59971	lv_mass_ed_index	45.7396
A108	1454	31.274	C5	A	F	1.59971	LV_mass_linear	98.286
A108	1454	31.274	C5	A	F	1.59971	LV_mass_linear_index	61.44
A108	1454	31.274	C5	A	F	1.59971	LVIDd	4.12
A108	1454	31.274	C5	A	F	1.59971	LVIDd_index	2.57547
A108	1454	31.274	C5	A	F	1.59971	LVIDs	2.68
A108	1454	31.274	C5	A	F	1.59971	LVIDs_index	1.67531
A108	1454	31.274	C5	A	F	1.59971	LVOT_diam	1.8
A108	1454	31.274	C5	A	F	1.59971	LVPWd	0.859
A108	1454	31.274	C5	A	F	1.59971	med_e_prime	12.1
A108	1454	31.274	C5	A	F	1.59971	med_ee_ratio	7
A108	1454	31.274	C5	A	F	1.59971	mv_dec_slope	399
A108	1454	31.274	C5	A	F	1.59971	mv_decel_time	215
A108	1454	31.274	C5	A	F	1.59971	mv_decel_time_calc	210.777
A108	1454	31.274	C5	A	F	1.59971	mv_ea_ratio	2.1
A108	1454	31.274	C5	A	F	1.59971	mv_peak_a	40.8
A108	1454	31.274	C5	A	F	1.59971	mv_peak_e	84.1
A108	1454	31.274	C5	A	F	1.59971	pulm_dias_vel	53.7
A108	1454	31.274	C5	A	F	1.59971	pulm_sd_ratio	0.9
A108	1454	31.274	C5	A	F	1.59971	pulm_sys_vel	47
A108	1454	31.274	C5	A	F	1.59971	RVIDd	1.71
A108	1454	31.274	C5	A	F	1.59971	RVIDd_index	1.06895
A108	1454	31.274	C5	A	F	1.59971	RWT	0.41699
A108	1454	31.274	C5	A	F	1.59971	SBP_A5C	88
A108	1454	31.274	C5	A	F	1.59971	si_bp	22.1
A108	1454	31.274	C5	A	F	1.59971	sv_bp	36.1
A108	1454	31.274	C5	A	F	1.59971	sv_lvot	60
A108	1454	31.274	C5	A	F	1.59971	sv_lvot_index	37.5069
A108	1454	31.274	C5	A	F	1.59971	sv_vol_3dqa	38.5
A108	1454	31.274	C5	A	F	1.59971	sv_vol_3dqa_index	24.0669
A108	1454	31.274	C5	A	F	1.59971	Tmsv-06-sd	21
A108	1454	31.274	C5	A	F	1.59971	Tmsv-12-sd	16
A108	1454	31.274	C5	A	F	1.59971	Tmsv-16-sd	15
A108	1454	31.274	C5	A	F	1.59971	vti	23.7
A109	5184	40.5425	C4	A	M	1.66564	a2cd_lv_area	24
A109	5184	40.5425	C4	A	M	1.66564	a2cd_lv_length	7.1
A109	5184	40.5425	C4	A	M	1.66564	a2cd_lv_vol	66.8
A109	5184	40.5425	C4	A	M	1.66564	a2cs_lv_area	12.5
A109	5184	40.5425	C4	A	M	1.66564	a2cs_lv_length	5.68
A109	5184	40.5425	C4	A	M	1.66564	a2cs_lv_vol	23.2
A109	5184	40.5425	C4	A	M	1.66564	a4cd_lv_area	16.9
A109	5184	40.5425	C4	A	M	1.66564	a4cd_lv_area_index	10.1462
A109	5184	40.5425	C4	A	M	1.66564	a4cd_lv_length	5.95
A109	5184	40.5425	C4	A	M	1.66564	a4cd_lv_length_index	3.5722
A109	5184	40.5425	C4	A	M	1.66564	a4cd_lv_vol	39.8
A109	5184	40.5425	C4	A	M	1.66564	a4cd_lv_vol_index	23.8947
A109	5184	40.5425	C4	A	M	1.66564	a4cs_lv_area	9.17
A109	5184	40.5425	C4	A	M	1.66564	a4cs_lv_area_index	5.50539
A109	5184	40.5425	C4	A	M	1.66564	a4cs_lv_length	4.66
A109	5184	40.5425	C4	A	M	1.66564	a4cs_lv_length_index	2.79772
A109	5184	40.5425	C4	A	M	1.66564	a4cs_lv_vol	15.7
A109	5184	40.5425	C4	A	M	1.66564	a4cs_lv_vol_index	9.4258
A109	5184	40.5425	C4	A	M	1.66564	aor_compliance_A5C	1.61667
A109	5184	40.5425	C4	A	M	1.66564	AOR_diam	2.7
A109	5184	40.5425	C4	A	M	1.66564	BSA_	1.66564
A109	5184	40.5425	C4	A	M	1.66564	co_lvot	3.7
A109	5184	40.5425	C4	A	M	1.66564	co_lvot_index	2.22137
A109	5184	40.5425	C4	A	M	1.66564	DBP_A5C	59
A109	5184	40.5425	C4	A	M	1.66564	edv_bp	56.1
A109	5184	40.5425	C4	A	M	1.66564	edv_bp_index	33.6807
A109	5184	40.5425	C4	A	M	1.66564	edv_vol_3dqa	62.97
A109	5184	40.5425	C4	A	M	1.66564	edv_vol_3dqa_index	37.8052
A109	5184	40.5425	C4	A	M	1.66564	ef_bp	62.7
A109	5184	40.5425	C4	A	M	1.66564	ef_vol_3dqa	62.77
A109	5184	40.5425	C4	A	M	1.66564	esv_bp	20.9
A109	5184	40.5425	C4	A	M	1.66564	esv_bp_index	12.5477
A109	5184	40.5425	C4	A	M	1.66564	esv_vol_3dqa	23.44
A109	5184	40.5425	C4	A	M	1.66564	esv_vol_3dqa_index	14.0727
A109	5184	40.5425	C4	A	M	1.66564	gc_strain	-25
A109	5184	40.5425	C4	A	M	1.66564	gl_strain	-21
A109	5184	40.5425	C4	A	M	1.66564	hr_lvot	69
A109	5184	40.5425	C4	A	M	1.66564	ivrt	81
A109	5184	40.5425	C4	A	M	1.66564	IVSd	1.1
A109	5184	40.5425	C4	A	M	1.66564	LA_dimen	2.9
A109	5184	40.5425	C4	A	M	1.66564	LA_dimen_index	1.74107
A109	5184	40.5425	C4	A	M	1.66564	lat_e_prime	8.66
A109	5184	40.5425	C4	A	M	1.66564	lat_ee_ratio	7.2
A109	5184	40.5425	C4	A	M	1.66564	LV_elastance_3d	0.961295
A109	5184	40.5425	C4	A	M	1.66564	LV_elastance_bp	1.07955
A109	5184	40.5425	C4	A	M	1.66564	lv_excursion_avg	5
A109	5184	40.5425	C4	A	M	1.66564	lv_mass_ed	72.11
A109	5184	40.5425	C4	A	M	1.66564	lv_mass_ed_index	43.2926
A109	5184	40.5425	C4	A	M	1.66564	LV_mass_linear	146.998
A109	5184	40.5425	C4	A	M	1.66564	LV_mass_linear_index	88.253
A109	5184	40.5425	C4	A	M	1.66564	LVIDd	4.2
A109	5184	40.5425	C4	A	M	1.66564	LVIDd_index	2.52155
A109	5184	40.5425	C4	A	M	1.66564	LVIDs	2.9
A109	5184	40.5425	C4	A	M	1.66564	LVIDs_index	1.74107
A109	5184	40.5425	C4	A	M	1.66564	LVOT_diam	2
A109	5184	40.5425	C4	A	M	1.66564	LVPWd	1
A109	5184	40.5425	C4	A	M	1.66564	med_e_prime	7.62
A109	5184	40.5425	C4	A	M	1.66564	med_ee_ratio	8.2
A109	5184	40.5425	C4	A	M	1.66564	mv_dec_slope	219
A109	5184	40.5425	C4	A	M	1.66564	mv_decel_time	298
A109	5184	40.5425	C4	A	M	1.66564	mv_decel_time_calc	284.932
A109	5184	40.5425	C4	A	M	1.66564	mv_ea_ratio	0.9
A109	5184	40.5425	C4	A	M	1.66564	mv_peak_a	65.7
A109	5184	40.5425	C4	A	M	1.66564	mv_peak_e	62.4
A109	5184	40.5425	C4	A	M	1.66564	pulm_dias_vel	57.2
A109	5184	40.5425	C4	A	M	1.66564	pulm_sd_ratio	1
A109	5184	40.5425	C4	A	M	1.66564	pulm_sys_vel	56.1
A109	5184	40.5425	C4	A	M	1.66564	RVIDd	2
A109	5184	40.5425	C4	A	M	1.66564	RVIDd_index	1.20074
A109	5184	40.5425	C4	A	M	1.66564	RWT	0.47619
A109	5184	40.5425	C4	A	M	1.66564	SBP_A5C	97
A109	5184	40.5425	C4	A	M	1.66564	si_bp	19.1
A109	5184	40.5425	C4	A	M	1.66564	sv_bp	35.2
A109	5184	40.5425	C4	A	M	1.66564	sv_lvot	54
A109	5184	40.5425	C4	A	M	1.66564	sv_lvot_index	32.4199
A109	5184	40.5425	C4	A	M	1.66564	sv_vol_3dqa	39.53
A109	5184	40.5425	C4	A	M	1.66564	sv_vol_3dqa_index	23.7326
A109	5184	40.5425	C4	A	M	1.66564	Tmsv-06-sd	58
A109	5184	40.5425	C4	A	M	1.66564	Tmsv-12-sd	44
A109	5184	40.5425	C4	A	M	1.66564	Tmsv-16-sd	39
A109	5184	40.5425	C4	A	M	1.66564	vti	17.2
A110	1884	21.2904	C7	A	F	2.17819	a2cd_lv_area	21.1
A110	1884	21.2904	C7	A	F	2.17819	a2cd_lv_length	7.56
A110	1884	21.2904	C7	A	F	2.17819	a2cd_lv_vol	50
A110	1884	21.2904	C7	A	F	2.17819	a2cs_lv_area	10.8
A110	1884	21.2904	C7	A	F	2.17819	a2cs_lv_length	6.05
A110	1884	21.2904	C7	A	F	2.17819	a2cs_lv_vol	16.7
A110	1884	21.2904	C7	A	F	2.17819	a4cd_lv_area	19.9
A110	1884	21.2904	C7	A	F	2.17819	a4cd_lv_area_index	9.13602
A110	1884	21.2904	C7	A	F	2.17819	a4cd_lv_length	6.7
A110	1884	21.2904	C7	A	F	2.17819	a4cd_lv_length_index	3.07595
A110	1884	21.2904	C7	A	F	2.17819	a4cd_lv_vol	49.2
A110	1884	21.2904	C7	A	F	2.17819	a4cd_lv_vol_index	22.5875
A110	1884	21.2904	C7	A	F	2.17819	a4cs_lv_area	10.8
A110	1884	21.2904	C7	A	F	2.17819	a4cs_lv_area_index	4.95824
A110	1884	21.2904	C7	A	F	2.17819	a4cs_lv_length	5.44
A110	1884	21.2904	C7	A	F	2.17819	a4cs_lv_length_index	2.49748
A110	1884	21.2904	C7	A	F	2.17819	a4cs_lv_vol	18.6
A110	1884	21.2904	C7	A	F	2.17819	a4cs_lv_vol_index	8.53919
A110	1884	21.2904	C7	A	F	2.17819	aor_compliance_A5C	1.746
A110	1884	21.2904	C7	A	F	2.17819	AOR_diam	2.3
A110	1884	21.2904	C7	A	F	2.17819	BSA_	2.17819
A110	1884	21.2904	C7	A	F	2.17819	co_lvot	2.7
A110	1884	21.2904	C7	A	F	2.17819	co_lvot_index	1.23956
A110	1884	21.2904	C7	A	F	2.17819	DBP_A5C	54
A110	1884	21.2904	C7	A	F	2.17819	edv_bp	52.6
A110	1884	21.2904	C7	A	F	2.17819	edv_bp_index	24.1485
A110	1884	21.2904	C7	A	F	2.17819	edv_vol_3dqa	59.25
A110	1884	21.2904	C7	A	F	2.17819	edv_vol_3dqa_index	27.2015
A110	1884	21.2904	C7	A	F	2.17819	ef_bp	64.8
A110	1884	21.2904	C7	A	F	2.17819	ef_vol_3dqa	62.01
A110	1884	21.2904	C7	A	F	2.17819	esv_bp	18.5
A110	1884	21.2904	C7	A	F	2.17819	esv_bp_index	8.49328
A110	1884	21.2904	C7	A	F	2.17819	esv_vol_3dqa	22.51
A110	1884	21.2904	C7	A	F	2.17819	esv_vol_3dqa_index	10.3343
A110	1884	21.2904	C7	A	F	2.17819	gc_strain	-30
A110	1884	21.2904	C7	A	F	2.17819	gl_strain	-23
A110	1884	21.2904	C7	A	F	2.17819	hr_lvot	54
A110	1884	21.2904	C7	A	F	2.17819	ivrt	71
A110	1884	21.2904	C7	A	F	2.17819	IVSd	0.7
A110	1884	21.2904	C7	A	F	2.17819	LA_dimen	2.3
A110	1884	21.2904	C7	A	F	2.17819	LA_dimen_index	1.05592
A110	1884	21.2904	C7	A	F	2.17819	lat_e_prime	15
A110	1884	21.2904	C7	A	F	2.17819	lat_ee_ratio	7.5
A110	1884	21.2904	C7	A	F	2.17819	LV_elastance_3d	1.17039
A110	1884	21.2904	C7	A	F	2.17819	LV_elastance_bp	1.261
A110	1884	21.2904	C7	A	F	2.17819	lv_excursion_avg	5
A110	1884	21.2904	C7	A	F	2.17819	lv_mass_ed	89.69
A110	1884	21.2904	C7	A	F	2.17819	lv_mass_ed_index	41.1763
A110	1884	21.2904	C7	A	F	2.17819	LV_mass_linear	75.4426
A110	1884	21.2904	C7	A	F	2.17819	LV_mass_linear_index	34.6354
A110	1884	21.2904	C7	A	F	2.17819	LVIDd	3.7
A110	1884	21.2904	C7	A	F	2.17819	LVIDd_index	1.69866
A110	1884	21.2904	C7	A	F	2.17819	LVIDs	2.4
A110	1884	21.2904	C7	A	F	2.17819	LVIDs_index	1.10183
A110	1884	21.2904	C7	A	F	2.17819	LVOT_diam	1.8
A110	1884	21.2904	C7	A	F	2.17819	LVPWd	0.8
A110	1884	21.2904	C7	A	F	2.17819	med_e_prime	11.4
A110	1884	21.2904	C7	A	F	2.17819	med_ee_ratio	9.8
A110	1884	21.2904	C7	A	F	2.17819	mv_dec_slope	712
A110	1884	21.2904	C7	A	F	2.17819	mv_decel_time	159
A110	1884	21.2904	C7	A	F	2.17819	mv_decel_time_calc	157.303
A110	1884	21.2904	C7	A	F	2.17819	mv_ea_ratio	2.6
A110	1884	21.2904	C7	A	F	2.17819	mv_peak_a	43.7
A110	1884	21.2904	C7	A	F	2.17819	mv_peak_e	112
A110	1884	21.2904	C7	A	F	2.17819	pulm_dias_vel	51.6
A110	1884	21.2904	C7	A	F	2.17819	pulm_sd_ratio	0.9
A110	1884	21.2904	C7	A	F	2.17819	pulm_sys_vel	49
A110	1884	21.2904	C7	A	F	2.17819	RVIDd	1.7
A110	1884	21.2904	C7	A	F	2.17819	RVIDd_index	0.780464
A110	1884	21.2904	C7	A	F	2.17819	RWT	0.432432
A110	1884	21.2904	C7	A	F	2.17819	SBP_A5C	97
A110	1884	21.2904	C7	A	F	2.17819	si_bp	19.4
A110	1884	21.2904	C7	A	F	2.17819	sv_bp	34.1
A110	1884	21.2904	C7	A	F	2.17819	sv_lvot	50
A110	1884	21.2904	C7	A	F	2.17819	sv_lvot_index	22.9548
A110	1884	21.2904	C7	A	F	2.17819	sv_vol_3dqa	36.74
A110	1884	21.2904	C7	A	F	2.17819	sv_vol_3dqa_index	16.8672
A110	1884	21.2904	C7	A	F	2.17819	Tmsv-06-sd	36
A110	1884	21.2904	C7	A	F	2.17819	Tmsv-12-sd	31
A110	1884	21.2904	C7	A	F	2.17819	Tmsv-16-sd	31
A110	1884	21.2904	C7	A	F	2.17819	vti	19.8
A111	1911	30.4822	T2	A	M	1.60369	a2cd_lv_area	21.7
A111	1911	30.4822	T2	A	M	1.60369	a2cd_lv_length	7.75
A111	1911	30.4822	T2	A	M	1.60369	a2cd_lv_vol	52.3
A111	1911	30.4822	T2	A	M	1.60369	a2cs_lv_area	10.9
A111	1911	30.4822	T2	A	M	1.60369	a2cs_lv_length	6.25
A111	1911	30.4822	T2	A	M	1.60369	a2cs_lv_vol	16.9
A111	1911	30.4822	T2	A	M	1.60369	a4cd_lv_area	26.2
A111	1911	30.4822	T2	A	M	1.60369	a4cd_lv_area_index	16.3373
A111	1911	30.4822	T2	A	M	1.60369	a4cd_lv_length	7.82
A111	1911	30.4822	T2	A	M	1.60369	a4cd_lv_length_index	4.87625
A111	1911	30.4822	T2	A	M	1.60369	a4cd_lv_vol	73.1
A111	1911	30.4822	T2	A	M	1.60369	a4cd_lv_vol_index	45.5823
A111	1911	30.4822	T2	A	M	1.60369	a4cs_lv_area	14.8
A111	1911	30.4822	T2	A	M	1.60369	a4cs_lv_area_index	9.22871
A111	1911	30.4822	T2	A	M	1.60369	a4cs_lv_length	6.44
A111	1911	30.4822	T2	A	M	1.60369	a4cs_lv_length_index	4.01574
A111	1911	30.4822	T2	A	M	1.60369	a4cs_lv_vol	29.8
A111	1911	30.4822	T2	A	M	1.60369	a4cs_lv_vol_index	18.5821
A111	1911	30.4822	T2	A	M	1.60369	aor_compliance_A5C	1.71346
A111	1911	30.4822	T2	A	M	1.60369	AOR_diam	2.8
A111	1911	30.4822	T2	A	M	1.60369	BSA_	1.60369
A111	1911	30.4822	T2	A	M	1.60369	co_lvot	2.9
A111	1911	30.4822	T2	A	M	1.60369	co_lvot_index	1.80833
A111	1911	30.4822	T2	A	M	1.60369	DBP_A5C	55
A111	1911	30.4822	T2	A	M	1.60369	edv_bp	61.4
A111	1911	30.4822	T2	A	M	1.60369	edv_bp_index	38.2867
A111	1911	30.4822	T2	A	M	1.60369	edv_vol_3dqa	76.5
A111	1911	30.4822	T2	A	M	1.60369	edv_vol_3dqa_index	47.7025
A111	1911	30.4822	T2	A	M	1.60369	ef_bp	63.5
A111	1911	30.4822	T2	A	M	1.60369	ef_vol_3dqa	58.9
A111	1911	30.4822	T2	A	M	1.60369	esv_bp	22.4
A111	1911	30.4822	T2	A	M	1.60369	esv_bp_index	13.9678
A111	1911	30.4822	T2	A	M	1.60369	esv_vol_3dqa	31.5
A111	1911	30.4822	T2	A	M	1.60369	esv_vol_3dqa_index	19.6422
A111	1911	30.4822	T2	A	M	1.60369	gc_strain
A111	1911	30.4822	T2	A	M	1.60369	gl_strain	-20
A111	1911	30.4822	T2	A	M	1.60369	hr_lvot	56
A111	1911	30.4822	T2	A	M	1.60369	ivrt	82
A111	1911	30.4822	T2	A	M	1.60369	IVSd	0.7
A111	1911	30.4822	T2	A	M	1.60369	LA_dimen	2.3
A111	1911	30.4822	T2	A	M	1.60369	LA_dimen_index	1.43419
A111	1911	30.4822	T2	A	M	1.60369	lat_e_prime	10.4
A111	1911	30.4822	T2	A	M	1.60369	lat_ee_ratio	6.2
A111	1911	30.4822	T2	A	M	1.60369	LV_elastance_3d	0.977778
A111	1911	30.4822	T2	A	M	1.60369	LV_elastance_bp	1.12821
A111	1911	30.4822	T2	A	M	1.60369	lv_excursion_avg	5.1
A111	1911	30.4822	T2	A	M	1.60369	lv_mass_ed	117.7
A111	1911	30.4822	T2	A	M	1.60369	lv_mass_ed_index	73.3932
A111	1911	30.4822	T2	A	M	1.60369	LV_mass_linear	65.3496
A111	1911	30.4822	T2	A	M	1.60369	LV_mass_linear_index	40.7495
A111	1911	30.4822	T2	A	M	1.60369	LVIDd	3.2
A111	1911	30.4822	T2	A	M	1.60369	LVIDd_index	1.9954
A111	1911	30.4822	T2	A	M	1.60369	LVIDs	2.3
A111	1911	30.4822	T2	A	M	1.60369	LVIDs_index	1.43419
A111	1911	30.4822	T2	A	M	1.60369	LVOT_diam	2
A111	1911	30.4822	T2	A	M	1.60369	LVPWd	0.9
A111	1911	30.4822	T2	A	M	1.60369	med_e_prime	11.7
A111	1911	30.4822	T2	A	M	1.60369	med_ee_ratio	5.5
A111	1911	30.4822	T2	A	M	1.60369	mv_dec_slope	226
A111	1911	30.4822	T2	A	M	1.60369	mv_decel_time	285
A111	1911	30.4822	T2	A	M	1.60369	mv_decel_time_calc	286.283
A111	1911	30.4822	T2	A	M	1.60369	mv_ea_ratio	1.7
A111	1911	30.4822	T2	A	M	1.60369	mv_peak_a	37
A111	1911	30.4822	T2	A	M	1.60369	mv_peak_e	64.7
A111	1911	30.4822	T2	A	M	1.60369	pulm_dias_vel	26.4
A111	1911	30.4822	T2	A	M	1.60369	pulm_sd_ratio	1.8
A111	1911	30.4822	T2	A	M	1.60369	pulm_sys_vel	47.6
A111	1911	30.4822	T2	A	M	1.60369	RVIDd	1.3
A111	1911	30.4822	T2	A	M	1.60369	RVIDd_index	0.81063
A111	1911	30.4822	T2	A	M	1.60369	RWT	0.5625
A111	1911	30.4822	T2	A	M	1.60369	SBP_A5C	99
A111	1911	30.4822	T2	A	M	1.60369	si_bp	24.4
A111	1911	30.4822	T2	A	M	1.60369	sv_bp	39
A111	1911	30.4822	T2	A	M	1.60369	sv_lvot	52
A111	1911	30.4822	T2	A	M	1.60369	sv_lvot_index	32.4252
A111	1911	30.4822	T2	A	M	1.60369	sv_vol_3dqa	45.1
A111	1911	30.4822	T2	A	M	1.60369	sv_vol_3dqa_index	28.1226
A111	1911	30.4822	T2	A	M	1.60369	Tmsv-06-sd	14
A111	1911	30.4822	T2	A	M	1.60369	Tmsv-12-sd	194
A111	1911	30.4822	T2	A	M	1.60369	Tmsv-16-sd	197
A111	1911	30.4822	T2	A	M	1.60369	vti	16.5
A112	1472	22.6795	C8	A	M	2.21845	a2cd_lv_area
A112	1472	22.6795	C8	A	M	2.21845	a2cd_lv_length
A112	1472	22.6795	C8	A	M	2.21845	a2cd_lv_vol
A112	1472	22.6795	C8	A	M	2.21845	a2cs_lv_area
A112	1472	22.6795	C8	A	M	2.21845	a2cs_lv_length
A112	1472	22.6795	C8	A	M	2.21845	a2cs_lv_vol
A112	1472	22.6795	C8	A	M	2.21845	a4cd_lv_area	35.6
A112	1472	22.6795	C8	A	M	2.21845	a4cd_lv_area_index	16.036
A112	1472	22.6795	C8	A	M	2.21845	a4cd_lv_length	9.08
A112	1472	22.6795	C8	A	M	2.21845	a4cd_lv_length_index	4.09009
A112	1472	22.6795	C8	A	M	2.21845	a4cd_lv_vol	114
A112	1472	22.6795	C8	A	M	2.21845	a4cd_lv_vol_index	51.3514
A112	1472	22.6795	C8	A	M	2.21845	a4cs_lv_area	19.7
A112	1472	22.6795	C8	A	M	2.21845	a4cs_lv_area_index	8.87387
A112	1472	22.6795	C8	A	M	2.21845	a4cs_lv_length	7.16
A112	1472	22.6795	C8	A	M	2.21845	a4cs_lv_length_index	3.22523
A112	1472	22.6795	C8	A	M	2.21845	a4cs_lv_vol	47.1
A112	1472	22.6795	C8	A	M	2.21845	a4cs_lv_vol_index	21.2162
A112	1472	22.6795	C8	A	M	2.21845	aor_compliance_A5C	0.850459
A112	1472	22.6795	C8	A	M	2.21845	AOR_diam	3.1
A112	1472	22.6795	C8	A	M	2.21845	BSA_	2.22
A112	1472	22.6795	C8	A	M	2.21845	co_lvot	4.4
A112	1472	22.6795	C8	A	M	2.21845	co_lvot_index	1.98198
A112	1472	22.6795	C8	A	M	2.21845	DBP_A5C	52
A112	1472	22.6795	C8	A	M	2.21845	edv_bp
A112	1472	22.6795	C8	A	M	2.21845	edv_bp_index
A112	1472	22.6795	C8	A	M	2.21845	edv_vol_3dqa	95.7
A112	1472	22.6795	C8	A	M	2.21845	edv_vol_3dqa_index	43.1081
A112	1472	22.6795	C8	A	M	2.21845	ef_bp
A112	1472	22.6795	C8	A	M	2.21845	ef_vol_3dqa	57.7
A112	1472	22.6795	C8	A	M	2.21845	esv_bp
A112	1472	22.6795	C8	A	M	2.21845	esv_bp_index
A112	1472	22.6795	C8	A	M	2.21845	esv_vol_3dqa	40.5
A112	1472	22.6795	C8	A	M	2.21845	esv_vol_3dqa_index	18.2432
A112	1472	22.6795	C8	A	M	2.21845	gc_strain
A112	1472	22.6795	C8	A	M	2.21845	gl_strain
A112	1472	22.6795	C8	A	M	2.21845	hr_lvot	40
A112	1472	22.6795	C8	A	M	2.21845	ivrt	92
A112	1472	22.6795	C8	A	M	2.21845	IVSd	0.709
A112	1472	22.6795	C8	A	M	2.21845	LA_dimen	2.9
A112	1472	22.6795	C8	A	M	2.21845	LA_dimen_index	1.30631
A112	1472	22.6795	C8	A	M	2.21845	lat_e_prime	18.7
A112	1472	22.6795	C8	A	M	2.21845	lat_ee_ratio	3.6
A112	1472	22.6795	C8	A	M	2.21845	LV_elastance_3d	0.923913
A112	1472	22.6795	C8	A	M	2.21845	LV_elastance_bp
A112	1472	22.6795	C8	A	M	2.21845	lv_excursion_avg	4.2
A112	1472	22.6795	C8	A	M	2.21845	lv_mass_ed
A112	1472	22.6795	C8	A	M	2.21845	lv_mass_ed_index
A112	1472	22.6795	C8	A	M	2.21845	LV_mass_linear	153.26
A112	1472	22.6795	C8	A	M	2.21845	LV_mass_linear_index	69.0362
A112	1472	22.6795	C8	A	M	2.21845	LVIDd	5.42
A112	1472	22.6795	C8	A	M	2.21845	LVIDd_index	2.44144
A112	1472	22.6795	C8	A	M	2.21845	LVIDs	3.57
A112	1472	22.6795	C8	A	M	2.21845	LVIDs_index	1.60811
A112	1472	22.6795	C8	A	M	2.21845	LVOT_diam	2.5
A112	1472	22.6795	C8	A	M	2.21845	LVPWd	0.869
A112	1472	22.6795	C8	A	M	2.21845	med_e_prime	12.2
A112	1472	22.6795	C8	A	M	2.21845	med_ee_ratio	5.5
A112	1472	22.6795	C8	A	M	2.21845	mv_dec_slope	362
A112	1472	22.6795	C8	A	M	2.21845	mv_decel_time	188
A112	1472	22.6795	C8	A	M	2.21845	mv_decel_time_calc	183.978
A112	1472	22.6795	C8	A	M	2.21845	mv_ea_ratio	1.9
A112	1472	22.6795	C8	A	M	2.21845	mv_peak_a	34.5
A112	1472	22.6795	C8	A	M	2.21845	mv_peak_e	66.6
A112	1472	22.6795	C8	A	M	2.21845	pulm_dias_vel	51.7
A112	1472	22.6795	C8	A	M	2.21845	pulm_sd_ratio	0.8
A112	1472	22.6795	C8	A	M	2.21845	pulm_sys_vel	43.3
A112	1472	22.6795	C8	A	M	2.21845	RVIDd
A112	1472	22.6795	C8	A	M	2.21845	RVIDd_index
A112	1472	22.6795	C8	A	M	2.21845	RWT	0.320664
A112	1472	22.6795	C8	A	M	2.21845	SBP_A5C	103
A112	1472	22.6795	C8	A	M	2.21845	si_bp
A112	1472	22.6795	C8	A	M	2.21845	sv_bp
A112	1472	22.6795	C8	A	M	2.21845	sv_lvot	109
A112	1472	22.6795	C8	A	M	2.21845	sv_lvot_index	49.0991
A112	1472	22.6795	C8	A	M	2.21845	sv_vol_3dqa	55.2
A112	1472	22.6795	C8	A	M	2.21845	sv_vol_3dqa_index	24.8649
A112	1472	22.6795	C8	A	M	2.21845	Tmsv-06-sd	31
A112	1472	22.6795	C8	A	M	2.21845	Tmsv-12-sd	32
A112	1472	22.6795	C8	A	M	2.21845	Tmsv-16-sd	36
A112	1472	22.6795	C8	A	M	2.21845	vti	22.2
A113	2351	27.2411	C3	A	M	1.91803	a2cd_lv_area
A113	2351	27.2411	C3	A	M	1.91803	a2cd_lv_length
A113	2351	27.2411	C3	A	M	1.91803	a2cd_lv_vol
A113	2351	27.2411	C3	A	M	1.91803	a2cs_lv_area
A113	2351	27.2411	C3	A	M	1.91803	a2cs_lv_length
A113	2351	27.2411	C3	A	M	1.91803	a2cs_lv_vol
A113	2351	27.2411	C3	A	M	1.91803	a4cd_lv_area	32.5
A113	2351	27.2411	C3	A	M	1.91803	a4cd_lv_area_index	16.9271
A113	2351	27.2411	C3	A	M	1.91803	a4cd_lv_length	8.86
A113	2351	27.2411	C3	A	M	1.91803	a4cd_lv_length_index	4.61458
A113	2351	27.2411	C3	A	M	1.91803	a4cd_lv_vol	101
A113	2351	27.2411	C3	A	M	1.91803	a4cd_lv_vol_index	52.6042
A113	2351	27.2411	C3	A	M	1.91803	a4cs_lv_area	19.3
A113	2351	27.2411	C3	A	M	1.91803	a4cs_lv_area_index	10.0521
A113	2351	27.2411	C3	A	M	1.91803	a4cs_lv_length	7.55
A113	2351	27.2411	C3	A	M	1.91803	a4cs_lv_length_index	3.93229
A113	2351	27.2411	C3	A	M	1.91803	a4cs_lv_vol	43.4
A113	2351	27.2411	C3	A	M	1.91803	a4cs_lv_vol_index	22.6042
A113	2351	27.2411	C3	A	M	1.91803	aor_compliance_A5C	1.18125
A113	2351	27.2411	C3	A	M	1.91803	AOR_diam	2.7
A113	2351	27.2411	C3	A	M	1.91803	BSA_	1.92
A113	2351	27.2411	C3	A	M	1.91803	co_lvot	3.4
A113	2351	27.2411	C3	A	M	1.91803	co_lvot_index	1.77083
A113	2351	27.2411	C3	A	M	1.91803	DBP_A5C	38
A113	2351	27.2411	C3	A	M	1.91803	edv_bp
A113	2351	27.2411	C3	A	M	1.91803	edv_bp_index
A113	2351	27.2411	C3	A	M	1.91803	edv_vol_3dqa	114.93
A113	2351	27.2411	C3	A	M	1.91803	edv_vol_3dqa_index	59.8594
A113	2351	27.2411	C3	A	M	1.91803	ef_bp
A113	2351	27.2411	C3	A	M	1.91803	ef_vol_3dqa	62.83
A113	2351	27.2411	C3	A	M	1.91803	esv_bp
A113	2351	27.2411	C3	A	M	1.91803	esv_bp_index
A113	2351	27.2411	C3	A	M	1.91803	esv_vol_3dqa	42.72
A113	2351	27.2411	C3	A	M	1.91803	esv_vol_3dqa_index	22.25
A113	2351	27.2411	C3	A	M	1.91803	gc_strain	-21
A113	2351	27.2411	C3	A	M	1.91803	gl_strain	-21
A113	2351	27.2411	C3	A	M	1.91803	hr_lvot	53
A113	2351	27.2411	C3	A	M	1.91803	ivrt	91
A113	2351	27.2411	C3	A	M	1.91803	IVSd	0.842
A113	2351	27.2411	C3	A	M	1.91803	LA_dimen	2
A113	2351	27.2411	C3	A	M	1.91803	LA_dimen_index	1.04167
A113	2351	27.2411	C3	A	M	1.91803	lat_e_prime	14
A113	2351	27.2411	C3	A	M	1.91803	lat_ee_ratio	5.2
A113	2351	27.2411	C3	A	M	1.91803	LV_elastance_3d	0.637031
A113	2351	27.2411	C3	A	M	1.91803	LV_elastance_bp
A113	2351	27.2411	C3	A	M	1.91803	lv_excursion_avg	5.5
A113	2351	27.2411	C3	A	M	1.91803	lv_mass_ed	126.13
A113	2351	27.2411	C3	A	M	1.91803	lv_mass_ed_index	65.6927
A113	2351	27.2411	C3	A	M	1.91803	LV_mass_linear	144.103
A113	2351	27.2411	C3	A	M	1.91803	LV_mass_linear_index	75.0539
A113	2351	27.2411	C3	A	M	1.91803	LVIDd	4.62
A113	2351	27.2411	C3	A	M	1.91803	LVIDd_index	2.40625
A113	2351	27.2411	C3	A	M	1.91803	LVIDs	3.07
A113	2351	27.2411	C3	A	M	1.91803	LVIDs_index	1.59896
A113	2351	27.2411	C3	A	M	1.91803	LVOT_diam	2.1
A113	2351	27.2411	C3	A	M	1.91803	LVPWd	1.01
A113	2351	27.2411	C3	A	M	1.91803	med_e_prime	10.9
A113	2351	27.2411	C3	A	M	1.91803	med_ee_ratio	6.7
A113	2351	27.2411	C3	A	M	1.91803	mv_dec_slope	332
A113	2351	27.2411	C3	A	M	1.91803	mv_decel_time	229
A113	2351	27.2411	C3	A	M	1.91803	mv_decel_time_calc	220.783
A113	2351	27.2411	C3	A	M	1.91803	mv_ea_ratio	2.6
A113	2351	27.2411	C3	A	M	1.91803	mv_peak_a	27.9
A113	2351	27.2411	C3	A	M	1.91803	mv_peak_e	73.3
A113	2351	27.2411	C3	A	M	1.91803	pulm_dias_vel	57.7
A113	2351	27.2411	C3	A	M	1.91803	pulm_sd_ratio	0.7
A113	2351	27.2411	C3	A	M	1.91803	pulm_sys_vel	42
A113	2351	27.2411	C3	A	M	1.91803	RVIDd
A113	2351	27.2411	C3	A	M	1.91803	RVIDd_index
A113	2351	27.2411	C3	A	M	1.91803	RWT	0.437229
A113	2351	27.2411	C3	A	M	1.91803	SBP_A5C	84
A113	2351	27.2411	C3	A	M	1.91803	si_bp
A113	2351	27.2411	C3	A	M	1.91803	sv_bp
A113	2351	27.2411	C3	A	M	1.91803	sv_lvot	64
A113	2351	27.2411	C3	A	M	1.91803	sv_lvot_index	33.3333
A113	2351	27.2411	C3	A	M	1.91803	sv_vol_3dqa	72.21
A113	2351	27.2411	C3	A	M	1.91803	sv_vol_3dqa_index	37.6094
A113	2351	27.2411	C3	A	M	1.91803	Tmsv-06-sd	24
A113	2351	27.2411	C3	A	M	1.91803	Tmsv-12-sd	23
A113	2351	27.2411	C3	A	M	1.91803	Tmsv-16-sd	21
A113	2351	27.2411	C3	A	M	1.91803	vti	18.4
A114	4751	24.2356	C4	A	M	1.79324	a2cd_lv_area	27
A114	4751	24.2356	C4	A	M	1.79324	a2cd_lv_length	8.25
A114	4751	24.2356	C4	A	M	1.79324	a2cd_lv_vol	74.2
A114	4751	24.2356	C4	A	M	1.79324	a2cs_lv_area	14.8
A114	4751	24.2356	C4	A	M	1.79324	a2cs_lv_length	6.64
A114	4751	24.2356	C4	A	M	1.79324	a2cs_lv_vol	27.9
A114	4751	24.2356	C4	A	M	1.79324	a4cd_lv_area	24
A114	4751	24.2356	C4	A	M	1.79324	a4cd_lv_area_index	13.3836
A114	4751	24.2356	C4	A	M	1.79324	a4cd_lv_length	6.96
A114	4751	24.2356	C4	A	M	1.79324	a4cd_lv_length_index	3.88125
A114	4751	24.2356	C4	A	M	1.79324	a4cd_lv_vol	68
A114	4751	24.2356	C4	A	M	1.79324	a4cd_lv_vol_index	37.9202
A114	4751	24.2356	C4	A	M	1.79324	a4cs_lv_area	12.9
A114	4751	24.2356	C4	A	M	1.79324	a4cs_lv_area_index	7.19369
A114	4751	24.2356	C4	A	M	1.79324	a4cs_lv_length	6.09
A114	4751	24.2356	C4	A	M	1.79324	a4cs_lv_length_index	3.39609
A114	4751	24.2356	C4	A	M	1.79324	a4cs_lv_vol	23.7
A114	4751	24.2356	C4	A	M	1.79324	a4cs_lv_vol_index	13.2163
A114	4751	24.2356	C4	A	M	1.79324	aor_compliance_A5C	1.50429
A114	4751	24.2356	C4	A	M	1.79324	AOR_diam	2.6
A114	4751	24.2356	C4	A	M	1.79324	BSA_	1.79324
A114	4751	24.2356	C4	A	M	1.79324	co_lvot	4.2
A114	4751	24.2356	C4	A	M	1.79324	co_lvot_index	2.34213
A114	4751	24.2356	C4	A	M	1.79324	DBP_A5C	74
A114	4751	24.2356	C4	A	M	1.79324	edv_bp	76.8
A114	4751	24.2356	C4	A	M	1.79324	edv_bp_index	42.8276
A114	4751	24.2356	C4	A	M	1.79324	edv_vol_3dqa	74.5
A114	4751	24.2356	C4	A	M	1.79324	edv_vol_3dqa_index	41.545
A114	4751	24.2356	C4	A	M	1.79324	ef_bp	65.4
A114	4751	24.2356	C4	A	M	1.79324	ef_vol_3dqa	60.8
A114	4751	24.2356	C4	A	M	1.79324	esv_bp	26.6
A114	4751	24.2356	C4	A	M	1.79324	esv_bp_index	14.8335
A114	4751	24.2356	C4	A	M	1.79324	esv_vol_3dqa	29.2
A114	4751	24.2356	C4	A	M	1.79324	esv_vol_3dqa_index	16.2834
A114	4751	24.2356	C4	A	M	1.79324	gc_strain	-25
A114	4751	24.2356	C4	A	M	1.79324	gl_strain	-20
A114	4751	24.2356	C4	A	M	1.79324	hr_lvot	60
A114	4751	24.2356	C4	A	M	1.79324	ivrt	66
A114	4751	24.2356	C4	A	M	1.79324	IVSd	1
A114	4751	24.2356	C4	A	M	1.79324	LA_dimen	2.7
A114	4751	24.2356	C4	A	M	1.79324	LA_dimen_index	1.50566
A114	4751	24.2356	C4	A	M	1.79324	lat_e_prime	15
A114	4751	24.2356	C4	A	M	1.79324	lat_ee_ratio	5.8
A114	4751	24.2356	C4	A	M	1.79324	LV_elastance_3d	0.949227
A114	4751	24.2356	C4	A	M	1.79324	LV_elastance_bp	0.856574
A114	4751	24.2356	C4	A	M	1.79324	lv_excursion_avg	5
A114	4751	24.2356	C4	A	M	1.79324	lv_mass_ed	84.6
A114	4751	24.2356	C4	A	M	1.79324	lv_mass_ed_index	47.1772
A114	4751	24.2356	C4	A	M	1.79324	LV_mass_linear	117.28
A114	4751	24.2356	C4	A	M	1.79324	LV_mass_linear_index	65.4011
A114	4751	24.2356	C4	A	M	1.79324	LVIDd	3.8
A114	4751	24.2356	C4	A	M	1.79324	LVIDd_index	2.11907
A114	4751	24.2356	C4	A	M	1.79324	LVIDs	2.5
A114	4751	24.2356	C4	A	M	1.79324	LVIDs_index	1.39413
A114	4751	24.2356	C4	A	M	1.79324	LVOT_diam	2.1
A114	4751	24.2356	C4	A	M	1.79324	LVPWd	1
A114	4751	24.2356	C4	A	M	1.79324	med_e_prime	9.89
A114	4751	24.2356	C4	A	M	1.79324	med_ee_ratio	8.8
A114	4751	24.2356	C4	A	M	1.79324	mv_dec_slope	501
A114	4751	24.2356	C4	A	M	1.79324	mv_decel_time	181
A114	4751	24.2356	C4	A	M	1.79324	mv_decel_time_calc	173.852
A114	4751	24.2356	C4	A	M	1.79324	mv_ea_ratio	2.1
A114	4751	24.2356	C4	A	M	1.79324	mv_peak_a	40.6
A114	4751	24.2356	C4	A	M	1.79324	mv_peak_e	87.1
A114	4751	24.2356	C4	A	M	1.79324	pulm_dias_vel	88.9
A114	4751	24.2356	C4	A	M	1.79324	pulm_sd_ratio	0.7
A114	4751	24.2356	C4	A	M	1.79324	pulm_sys_vel	60.6
A114	4751	24.2356	C4	A	M	1.79324	RVIDd	1.5
A114	4751	24.2356	C4	A	M	1.79324	RVIDd_index	0.836476
A114	4751	24.2356	C4	A	M	1.79324	RWT	0.526316
A114	4751	24.2356	C4	A	M	1.79324	SBP_A5C	117
A114	4751	24.2356	C4	A	M	1.79324	si_bp	28
A114	4751	24.2356	C4	A	M	1.79324	sv_bp	50.2
A114	4751	24.2356	C4	A	M	1.79324	sv_lvot	70
A114	4751	24.2356	C4	A	M	1.79324	sv_lvot_index	39.0355
A114	4751	24.2356	C4	A	M	1.79324	sv_vol_3dqa	45.3
A114	4751	24.2356	C4	A	M	1.79324	sv_vol_3dqa_index	25.2616
A114	4751	24.2356	C4	A	M	1.79324	Tmsv-06-sd	39
A114	4751	24.2356	C4	A	M	1.79324	Tmsv-12-sd	29
A114	4751	24.2356	C4	A	M	1.79324	Tmsv-16-sd	25
A114	4751	24.2356	C4	A	M	1.79324	vti	20.2
A115	5299	50.8548	T6	A	M	1.66326	a2cd_lv_area	23
A115	5299	50.8548	T6	A	M	1.66326	a2cd_lv_length	7.43
A115	5299	50.8548	T6	A	M	1.66326	a2cd_lv_vol	60.9
A115	5299	50.8548	T6	A	M	1.66326	a2cs_lv_area	12.7
A115	5299	50.8548	T6	A	M	1.66326	a2cs_lv_length	6.06
A115	5299	50.8548	T6	A	M	1.66326	a2cs_lv_vol	23.6
A115	5299	50.8548	T6	A	M	1.66326	a4cd_lv_area	26.4
A115	5299	50.8548	T6	A	M	1.66326	a4cd_lv_area_index	15.8725
A115	5299	50.8548	T6	A	M	1.66326	a4cd_lv_length	7.68
A115	5299	50.8548	T6	A	M	1.66326	a4cd_lv_length_index	4.61744
A115	5299	50.8548	T6	A	M	1.66326	a4cd_lv_vol	78
A115	5299	50.8548	T6	A	M	1.66326	a4cd_lv_vol_index	46.8959
A115	5299	50.8548	T6	A	M	1.66326	a4cs_lv_area	13.7
A115	5299	50.8548	T6	A	M	1.66326	a4cs_lv_area_index	8.23685
A115	5299	50.8548	T6	A	M	1.66326	a4cs_lv_length	6.14
A115	5299	50.8548	T6	A	M	1.66326	a4cs_lv_length_index	3.69155
A115	5299	50.8548	T6	A	M	1.66326	a4cs_lv_vol	26.7
A115	5299	50.8548	T6	A	M	1.66326	a4cs_lv_vol_index	16.0528
A115	5299	50.8548	T6	A	M	1.66326	aor_compliance_A5C	1.86667
A115	5299	50.8548	T6	A	M	1.66326	AOR_diam	3
A115	5299	50.8548	T6	A	M	1.66326	BSA_	1.66326
A115	5299	50.8548	T6	A	M	1.66326	co_lvot	3.7
A115	5299	50.8548	T6	A	M	1.66326	co_lvot_index	2.22455
A115	5299	50.8548	T6	A	M	1.66326	DBP_A5C	71
A115	5299	50.8548	T6	A	M	1.66326	edv_bp	69.9
A115	5299	50.8548	T6	A	M	1.66326	edv_bp_index	42.026
A115	5299	50.8548	T6	A	M	1.66326	edv_vol_3dqa	65.9
A115	5299	50.8548	T6	A	M	1.66326	edv_vol_3dqa_index	39.621
A115	5299	50.8548	T6	A	M	1.66326	ef_bp	64.2
A115	5299	50.8548	T6	A	M	1.66326	ef_vol_3dqa	60.6
A115	5299	50.8548	T6	A	M	1.66326	esv_bp	25
A115	5299	50.8548	T6	A	M	1.66326	esv_bp_index	15.0307
A115	5299	50.8548	T6	A	M	1.66326	esv_vol_3dqa	26
A115	5299	50.8548	T6	A	M	1.66326	esv_vol_3dqa_index	15.632
A115	5299	50.8548	T6	A	M	1.66326	gc_strain
A115	5299	50.8548	T6	A	M	1.66326	gl_strain	-21
A115	5299	50.8548	T6	A	M	1.66326	hr_lvot	69
A115	5299	50.8548	T6	A	M	1.66326	ivrt	62
A115	5299	50.8548	T6	A	M	1.66326	IVSd	0.9
A115	5299	50.8548	T6	A	M	1.66326	LA_dimen	2.8
A115	5299	50.8548	T6	A	M	1.66326	LA_dimen_index	1.68344
A115	5299	50.8548	T6	A	M	1.66326	lat_e_prime	8.41
A115	5299	50.8548	T6	A	M	1.66326	lat_ee_ratio	7.2
A115	5299	50.8548	T6	A	M	1.66326	LV_elastance_3d	0.91314
A115	5299	50.8548	T6	A	M	1.66326	LV_elastance_bp	1.02757
A115	5299	50.8548	T6	A	M	1.66326	lv_excursion_avg	4.5
A115	5299	50.8548	T6	A	M	1.66326	lv_mass_ed	92.43
A115	5299	50.8548	T6	A	M	1.66326	lv_mass_ed_index	55.5717
A115	5299	50.8548	T6	A	M	1.66326	LV_mass_linear	109.027
A115	5299	50.8548	T6	A	M	1.66326	LV_mass_linear_index	65.5503
A115	5299	50.8548	T6	A	M	1.66326	LVIDd	3.8
A115	5299	50.8548	T6	A	M	1.66326	LVIDd_index	2.28467
A115	5299	50.8548	T6	A	M	1.66326	LVIDs	2.6
A115	5299	50.8548	T6	A	M	1.66326	LVIDs_index	1.5632
A115	5299	50.8548	T6	A	M	1.66326	LVOT_diam	2
A115	5299	50.8548	T6	A	M	1.66326	LVPWd	1
A115	5299	50.8548	T6	A	M	1.66326	med_e_prime	8.38
A115	5299	50.8548	T6	A	M	1.66326	med_ee_ratio	7.2
A115	5299	50.8548	T6	A	M	1.66326	mv_dec_slope	253
A115	5299	50.8548	T6	A	M	1.66326	mv_decel_time	261
A115	5299	50.8548	T6	A	M	1.66326	mv_decel_time_calc	239.526
A115	5299	50.8548	T6	A	M	1.66326	mv_ea_ratio	0.8
A115	5299	50.8548	T6	A	M	1.66326	mv_peak_a	73.5
A115	5299	50.8548	T6	A	M	1.66326	mv_peak_e	60.6
A115	5299	50.8548	T6	A	M	1.66326	pulm_dias_vel	23.2
A115	5299	50.8548	T6	A	M	1.66326	pulm_sd_ratio	2.3
A115	5299	50.8548	T6	A	M	1.66326	pulm_sys_vel	52.7
A115	5299	50.8548	T6	A	M	1.66326	RVIDd	1.9
A115	5299	50.8548	T6	A	M	1.66326	RVIDd_index	1.14234
A115	5299	50.8548	T6	A	M	1.66326	RWT	0.526316
A115	5299	50.8548	T6	A	M	1.66326	SBP_A5C	112
A115	5299	50.8548	T6	A	M	1.66326	si_bp	27
A115	5299	50.8548	T6	A	M	1.66326	sv_bp	44.9
A115	5299	50.8548	T6	A	M	1.66326	sv_lvot	54
A115	5299	50.8548	T6	A	M	1.66326	sv_lvot_index	32.4664
A115	5299	50.8548	T6	A	M	1.66326	sv_vol_3dqa	39.9
A115	5299	50.8548	T6	A	M	1.66326	sv_vol_3dqa_index	23.9891
A115	5299	50.8548	T6	A	M	1.66326	Tmsv-06-sd	154
A115	5299	50.8548	T6	A	M	1.66326	Tmsv-12-sd	149
A115	5299	50.8548	T6	A	M	1.66326	Tmsv-16-sd	129
A115	5299	50.8548	T6	A	M	1.66326	vti	17.2
A116	3383	25.6247	C4	A	F	1.4093	a2cd_lv_area	22.4
A116	3383	25.6247	C4	A	F	1.4093	a2cd_lv_length	7.1
A116	3383	25.6247	C4	A	F	1.4093	a2cd_lv_vol	59.8
A116	3383	25.6247	C4	A	F	1.4093	a2cs_lv_area	11.4
A116	3383	25.6247	C4	A	F	1.4093	a2cs_lv_length	5.71
A116	3383	25.6247	C4	A	F	1.4093	a2cs_lv_vol	19.8
A116	3383	25.6247	C4	A	F	1.4093	a4cd_lv_area	23.2
A116	3383	25.6247	C4	A	F	1.4093	a4cd_lv_area_index	16.4621
A116	3383	25.6247	C4	A	F	1.4093	a4cd_lv_length	7.19
A116	3383	25.6247	C4	A	F	1.4093	a4cd_lv_length_index	5.10183
A116	3383	25.6247	C4	A	F	1.4093	a4cd_lv_vol	62.3
A116	3383	25.6247	C4	A	F	1.4093	a4cd_lv_vol_index	44.2064
A116	3383	25.6247	C4	A	F	1.4093	a4cs_lv_area	12.2
A116	3383	25.6247	C4	A	F	1.4093	a4cs_lv_area_index	8.6568
A116	3383	25.6247	C4	A	F	1.4093	a4cs_lv_length	5.45
A116	3383	25.6247	C4	A	F	1.4093	a4cs_lv_length_index	3.86718
A116	3383	25.6247	C4	A	F	1.4093	a4cs_lv_vol	23.4
A116	3383	25.6247	C4	A	F	1.4093	a4cs_lv_vol_index	16.604
A116	3383	25.6247	C4	A	F	1.4093	aor_compliance_A5C	1.76327
A116	3383	25.6247	C4	A	F	1.4093	AOR_diam	2.5
A116	3383	25.6247	C4	A	F	1.4093	BSA_	1.4093
A116	3383	25.6247	C4	A	F	1.4093	co_lvot	2.5
A116	3383	25.6247	C4	A	F	1.4093	co_lvot_index	1.77393
A116	3383	25.6247	C4	A	F	1.4093	DBP_A5C	61
A116	3383	25.6247	C4	A	F	1.4093	edv_bp	61.4
A116	3383	25.6247	C4	A	F	1.4093	edv_bp_index	43.5678
A116	3383	25.6247	C4	A	F	1.4093	edv_vol_3dqa	57.1
A116	3383	25.6247	C4	A	F	1.4093	edv_vol_3dqa_index	40.5166
A116	3383	25.6247	C4	A	F	1.4093	ef_bp	64.3
A116	3383	25.6247	C4	A	F	1.4093	ef_vol_3dqa	63.2
A116	3383	25.6247	C4	A	F	1.4093	esv_bp	21.9
A116	3383	25.6247	C4	A	F	1.4093	esv_bp_index	15.5397
A116	3383	25.6247	C4	A	F	1.4093	esv_vol_3dqa	21
A116	3383	25.6247	C4	A	F	1.4093	esv_vol_3dqa_index	14.901
A116	3383	25.6247	C4	A	F	1.4093	gc_strain	-25
A116	3383	25.6247	C4	A	F	1.4093	gl_strain	-25
A116	3383	25.6247	C4	A	F	1.4093	hr_lvot	65
A116	3383	25.6247	C4	A	F	1.4093	ivrt	77
A116	3383	25.6247	C4	A	F	1.4093	IVSd	0.7
A116	3383	25.6247	C4	A	F	1.4093	LA_dimen	2.3
A116	3383	25.6247	C4	A	F	1.4093	LA_dimen_index	1.63202
A116	3383	25.6247	C4	A	F	1.4093	lat_e_prime	15.1
A116	3383	25.6247	C4	A	F	1.4093	lat_ee_ratio	5.5
A116	3383	25.6247	C4	A	F	1.4093	LV_elastance_3d	0.886076
A116	3383	25.6247	C4	A	F	1.4093	LV_elastance_bp	0.969529
A116	3383	25.6247	C4	A	F	1.4093	lv_excursion_avg	6
A116	3383	25.6247	C4	A	F	1.4093	lv_mass_ed	69.52
A116	3383	25.6247	C4	A	F	1.4093	lv_mass_ed_index	49.3295
A116	3383	25.6247	C4	A	F	1.4093	LV_mass_linear	72.1478
A116	3383	25.6247	C4	A	F	1.4093	LV_mass_linear_index	51.1942
A116	3383	25.6247	C4	A	F	1.4093	LVIDd	3.6
A116	3383	25.6247	C4	A	F	1.4093	LVIDd_index	2.55446
A116	3383	25.6247	C4	A	F	1.4093	LVIDs	2.5
A116	3383	25.6247	C4	A	F	1.4093	LVIDs_index	1.77393
A116	3383	25.6247	C4	A	F	1.4093	LVOT_diam	1.6
A116	3383	25.6247	C4	A	F	1.4093	LVPWd	0.8
A116	3383	25.6247	C4	A	F	1.4093	med_e_prime	11.4
A116	3383	25.6247	C4	A	F	1.4093	med_ee_ratio	7.3
A116	3383	25.6247	C4	A	F	1.4093	mv_dec_slope	378
A116	3383	25.6247	C4	A	F	1.4093	mv_decel_time	217
A116	3383	25.6247	C4	A	F	1.4093	mv_decel_time_calc	220.37
A116	3383	25.6247	C4	A	F	1.4093	mv_ea_ratio	3.2
A116	3383	25.6247	C4	A	F	1.4093	mv_peak_a	26.2
A116	3383	25.6247	C4	A	F	1.4093	mv_peak_e	83.3
A116	3383	25.6247	C4	A	F	1.4093	pulm_dias_vel	51.7
A116	3383	25.6247	C4	A	F	1.4093	pulm_sd_ratio	0.9
A116	3383	25.6247	C4	A	F	1.4093	pulm_sys_vel	47.4
A116	3383	25.6247	C4	A	F	1.4093	RVIDd	1.8
A116	3383	25.6247	C4	A	F	1.4093	RVIDd_index	1.27723
A116	3383	25.6247	C4	A	F	1.4093	RWT	0.444444
A116	3383	25.6247	C4	A	F	1.4093	SBP_A5C	96
A116	3383	25.6247	C4	A	F	1.4093	si_bp	28
A116	3383	25.6247	C4	A	F	1.4093	sv_bp	39.5
A116	3383	25.6247	C4	A	F	1.4093	sv_lvot	49
A116	3383	25.6247	C4	A	F	1.4093	sv_lvot_index	34.7691
A116	3383	25.6247	C4	A	F	1.4093	sv_vol_3dqa	36.1
A116	3383	25.6247	C4	A	F	1.4093	sv_vol_3dqa_index	25.6156
A116	3383	25.6247	C4	A	F	1.4093	Tmsv-06-sd	38
A116	3383	25.6247	C4	A	F	1.4093	Tmsv-12-sd	30
A116	3383	25.6247	C4	A	F	1.4093	Tmsv-16-sd	28
A116	3383	25.6247	C4	A	F	1.4093	vti	24.2
A117	2148	27.9041	T2	A	M	1.95282	a2cd_lv_area	28.4
A117	2148	27.9041	T2	A	M	1.95282	a2cd_lv_length	8.53
A117	2148	27.9041	T2	A	M	1.95282	a2cd_lv_vol	80.5
A117	2148	27.9041	T2	A	M	1.95282	a2cs_lv_area	13.7
A117	2148	27.9041	T2	A	M	1.95282	a2cs_lv_length	6.23
A117	2148	27.9041	T2	A	M	1.95282	a2cs_lv_vol	26.4
A117	2148	27.9041	T2	A	M	1.95282	a4cd_lv_area	30.5
A117	2148	27.9041	T2	A	M	1.95282	a4cd_lv_area_index	15.6184
A117	2148	27.9041	T2	A	M	1.95282	a4cd_lv_length	8.79
A117	2148	27.9041	T2	A	M	1.95282	a4cd_lv_length_index	4.50118
A117	2148	27.9041	T2	A	M	1.95282	a4cd_lv_vol	89.1
A117	2148	27.9041	T2	A	M	1.95282	a4cd_lv_vol_index	45.6263
A117	2148	27.9041	T2	A	M	1.95282	a4cs_lv_area	16.7
A117	2148	27.9041	T2	A	M	1.95282	a4cs_lv_area_index	8.55172
A117	2148	27.9041	T2	A	M	1.95282	a4cs_lv_length	7.03
A117	2148	27.9041	T2	A	M	1.95282	a4cs_lv_length_index	3.59992
A117	2148	27.9041	T2	A	M	1.95282	a4cs_lv_vol	33.8
A117	2148	27.9041	T2	A	M	1.95282	a4cs_lv_vol_index	17.3083
A117	2148	27.9041	T2	A	M	1.95282	aor_compliance_A5C	1.104
A117	2148	27.9041	T2	A	M	1.95282	AOR_diam	2.8
A117	2148	27.9041	T2	A	M	1.95282	BSA_	1.95282
A117	2148	27.9041	T2	A	M	1.95282	co_lvot	4.7
A117	2148	27.9041	T2	A	M	1.95282	co_lvot_index	2.40677
A117	2148	27.9041	T2	A	M	1.95282	DBP_A5C	51
A117	2148	27.9041	T2	A	M	1.95282	edv_bp	85.6
A117	2148	27.9041	T2	A	M	1.95282	edv_bp_index	43.834
A117	2148	27.9041	T2	A	M	1.95282	edv_vol_3dqa	94.3
A117	2148	27.9041	T2	A	M	1.95282	edv_vol_3dqa_index	48.2891
A117	2148	27.9041	T2	A	M	1.95282	ef_bp	63
A117	2148	27.9041	T2	A	M	1.95282	ef_vol_3dqa	61.7
A117	2148	27.9041	T2	A	M	1.95282	esv_bp	31.7
A117	2148	27.9041	T2	A	M	1.95282	esv_bp_index	16.2329
A117	2148	27.9041	T2	A	M	1.95282	esv_vol_3dqa	36.1
A117	2148	27.9041	T2	A	M	1.95282	esv_vol_3dqa_index	18.4861
A117	2148	27.9041	T2	A	M	1.95282	gc_strain	-24
A117	2148	27.9041	T2	A	M	1.95282	gl_strain	-25
A117	2148	27.9041	T2	A	M	1.95282	hr_lvot	63
A117	2148	27.9041	T2	A	M	1.95282	ivrt	60
A117	2148	27.9041	T2	A	M	1.95282	IVSd	0.9
A117	2148	27.9041	T2	A	M	1.95282	LA_dimen	3.3
A117	2148	27.9041	T2	A	M	1.95282	LA_dimen_index	1.68986
A117	2148	27.9041	T2	A	M	1.95282	lat_e_prime	15.3
A117	2148	27.9041	T2	A	M	1.95282	lat_ee_ratio	5.9
A117	2148	27.9041	T2	A	M	1.95282	LV_elastance_3d	0.760668
A117	2148	27.9041	T2	A	M	1.95282	LV_elastance_bp	0.704467
A117	2148	27.9041	T2	A	M	1.95282	lv_excursion_avg	5.7
A117	2148	27.9041	T2	A	M	1.95282	lv_mass_ed	115.21
A117	2148	27.9041	T2	A	M	1.95282	lv_mass_ed_index	58.9966
A117	2148	27.9041	T2	A	M	1.95282	LV_mass_linear	142.888
A117	2148	27.9041	T2	A	M	1.95282	LV_mass_linear_index	73.1699
A117	2148	27.9041	T2	A	M	1.95282	LVIDd	4.5
A117	2148	27.9041	T2	A	M	1.95282	LVIDd_index	2.30436
A117	2148	27.9041	T2	A	M	1.95282	LVIDs	2.9
A117	2148	27.9041	T2	A	M	1.95282	LVIDs_index	1.48503
A117	2148	27.9041	T2	A	M	1.95282	LVOT_diam	2.1
A117	2148	27.9041	T2	A	M	1.95282	LVPWd	1
A117	2148	27.9041	T2	A	M	1.95282	med_e_prime	13.2
A117	2148	27.9041	T2	A	M	1.95282	med_ee_ratio	6.8
A117	2148	27.9041	T2	A	M	1.95282	mv_dec_slope	519
A117	2148	27.9041	T2	A	M	1.95282	mv_decel_time	178
A117	2148	27.9041	T2	A	M	1.95282	mv_decel_time_calc	173.218
A117	2148	27.9041	T2	A	M	1.95282	mv_ea_ratio	1.9
A117	2148	27.9041	T2	A	M	1.95282	mv_peak_a	47.2
A117	2148	27.9041	T2	A	M	1.95282	mv_peak_e	89.9
A117	2148	27.9041	T2	A	M	1.95282	pulm_dias_vel	41.2
A117	2148	27.9041	T2	A	M	1.95282	pulm_sd_ratio	0.9
A117	2148	27.9041	T2	A	M	1.95282	pulm_sys_vel	38.3
A117	2148	27.9041	T2	A	M	1.95282	RVIDd	2.5
A117	2148	27.9041	T2	A	M	1.95282	RVIDd_index	1.2802
A117	2148	27.9041	T2	A	M	1.95282	RWT	0.444444
A117	2148	27.9041	T2	A	M	1.95282	SBP_A5C	92
A117	2148	27.9041	T2	A	M	1.95282	si_bp	27.6
A117	2148	27.9041	T2	A	M	1.95282	sv_bp	53.9
A117	2148	27.9041	T2	A	M	1.95282	sv_lvot	75
A117	2148	27.9041	T2	A	M	1.95282	sv_lvot_index	38.4059
A117	2148	27.9041	T2	A	M	1.95282	sv_vol_3dqa	58.1
A117	2148	27.9041	T2	A	M	1.95282	sv_vol_3dqa_index	29.7518
A117	2148	27.9041	T2	A	M	1.95282	Tmsv-06-sd	182
A117	2148	27.9041	T2	A	M	1.95282	Tmsv-12-sd	129
A117	2148	27.9041	T2	A	M	1.95282	Tmsv-16-sd	112
A117	2148	27.9041	T2	A	M	1.95282	vti	21.7
A118	2797	21.674	C6	A	F	1.55619	a2cd_lv_area
A118	2797	21.674	C6	A	F	1.55619	a2cd_lv_length
A118	2797	21.674	C6	A	F	1.55619	a2cd_lv_vol
A118	2797	21.674	C6	A	F	1.55619	a2cs_lv_area
A118	2797	21.674	C6	A	F	1.55619	a2cs_lv_length
A118	2797	21.674	C6	A	F	1.55619	a2cs_lv_vol
A118	2797	21.674	C6	A	F	1.55619	a4cd_lv_area	17.7
A118	2797	21.674	C6	A	F	1.55619	a4cd_lv_area_index	11.3739
A118	2797	21.674	C6	A	F	1.55619	a4cd_lv_length	6.19
A118	2797	21.674	C6	A	F	1.55619	a4cd_lv_length_index	3.97766
A118	2797	21.674	C6	A	F	1.55619	a4cd_lv_vol	41.8
A118	2797	21.674	C6	A	F	1.55619	a4cd_lv_vol_index	26.8604
A118	2797	21.674	C6	A	F	1.55619	a4cs_lv_area	9.5
A118	2797	21.674	C6	A	F	1.55619	a4cs_lv_area_index	6.10465
A118	2797	21.674	C6	A	F	1.55619	a4cs_lv_length	4.78
A118	2797	21.674	C6	A	F	1.55619	a4cs_lv_length_index	3.0716
A118	2797	21.674	C6	A	F	1.55619	a4cs_lv_vol	17.2
A118	2797	21.674	C6	A	F	1.55619	a4cs_lv_vol_index	11.0526
A118	2797	21.674	C6	A	F	1.55619	aor_compliance_A5C	1.8
A118	2797	21.674	C6	A	F	1.55619	AOR_diam	2.3
A118	2797	21.674	C6	A	F	1.55619	BSA_	1.55619
A118	2797	21.674	C6	A	F	1.55619	co_lvot	4.2
A118	2797	21.674	C6	A	F	1.55619	co_lvot_index	2.6989
A118	2797	21.674	C6	A	F	1.55619	DBP_A5C	79
A118	2797	21.674	C6	A	F	1.55619	edv_bp
A118	2797	21.674	C6	A	F	1.55619	edv_bp_index
A118	2797	21.674	C6	A	F	1.55619	edv_vol_3dqa	60.7
A118	2797	21.674	C6	A	F	1.55619	edv_vol_3dqa_index	39.0055
A118	2797	21.674	C6	A	F	1.55619	ef_bp
A118	2797	21.674	C6	A	F	1.55619	ef_vol_3dqa	61.8
A118	2797	21.674	C6	A	F	1.55619	esv_bp
A118	2797	21.674	C6	A	F	1.55619	esv_bp_index
A118	2797	21.674	C6	A	F	1.55619	esv_vol_3dqa	23.2
A118	2797	21.674	C6	A	F	1.55619	esv_vol_3dqa_index	14.9082
A118	2797	21.674	C6	A	F	1.55619	gc_strain	-23
A118	2797	21.674	C6	A	F	1.55619	gl_strain
A118	2797	21.674	C6	A	F	1.55619	hr_lvot	67
A118	2797	21.674	C6	A	F	1.55619	ivrt	65
A118	2797	21.674	C6	A	F	1.55619	IVSd	0.8
A118	2797	21.674	C6	A	F	1.55619	LA_dimen	2.3
A118	2797	21.674	C6	A	F	1.55619	LA_dimen_index	1.47797
A118	2797	21.674	C6	A	F	1.55619	lat_e_prime	14.8
A118	2797	21.674	C6	A	F	1.55619	lat_ee_ratio	8.2
A118	2797	21.674	C6	A	F	1.55619	LV_elastance_3d
A118	2797	21.674	C6	A	F	1.55619	LV_elastance_bp	1.25333
A118	2797	21.674	C6	A	F	1.55619	lv_excursion_avg	5.2
A118	2797	21.674	C6	A	F	1.55619	lv_mass_ed	55.32
A118	2797	21.674	C6	A	F	1.55619	lv_mass_ed_index	35.5483
A118	2797	21.674	C6	A	F	1.55619	LV_mass_linear	97.3383
A118	2797	21.674	C6	A	F	1.55619	LV_mass_linear_index	62.549
A118	2797	21.674	C6	A	F	1.55619	LVIDd	4.1
A118	2797	21.674	C6	A	F	1.55619	LVIDd_index	2.63464
A118	2797	21.674	C6	A	F	1.55619	LVIDs	2.7
A118	2797	21.674	C6	A	F	1.55619	LVIDs_index	1.735
A118	2797	21.674	C6	A	F	1.55619	LVOT_diam	1.8
A118	2797	21.674	C6	A	F	1.55619	LVPWd	0.8
A118	2797	21.674	C6	A	F	1.55619	med_e_prime	6.46
A118	2797	21.674	C6	A	F	1.55619	med_ee_ratio	18.9
A118	2797	21.674	C6	A	F	1.55619	mv_dec_slope	840
A118	2797	21.674	C6	A	F	1.55619	mv_decel_time	150
A118	2797	21.674	C6	A	F	1.55619	mv_decel_time_calc
A118	2797	21.674	C6	A	F	1.55619	mv_ea_ratio	3.6
A118	2797	21.674	C6	A	F	1.55619	mv_peak_a	34.3
A118	2797	21.674	C6	A	F	1.55619	mv_peak_e	122
A118	2797	21.674	C6	A	F	1.55619	pulm_dias_vel	60.2
A118	2797	21.674	C6	A	F	1.55619	pulm_sd_ratio	0.8
A118	2797	21.674	C6	A	F	1.55619	pulm_sys_vel	0.9
A118	2797	21.674	C6	A	F	1.55619	RVIDd	1.9
A118	2797	21.674	C6	A	F	1.55619	RVIDd_index	1.22093
A118	2797	21.674	C6	A	F	1.55619	RWT	0.390244
A118	2797	21.674	C6	A	F	1.55619	SBP_A5C	126
A118	2797	21.674	C6	A	F	1.55619	si_bp
A118	2797	21.674	C6	A	F	1.55619	sv_bp
A118	2797	21.674	C6	A	F	1.55619	sv_lvot	63
A118	2797	21.674	C6	A	F	1.55619	sv_lvot_index	40.4834
A118	2797	21.674	C6	A	F	1.55619	sv_vol_3dqa	37.5
A118	2797	21.674	C6	A	F	1.55619	sv_vol_3dqa_index	24.0973
A118	2797	21.674	C6	A	F	1.55619	Tmsv-06-sd	37
A118	2797	21.674	C6	A	F	1.55619	Tmsv-12-sd	32
A118	2797	21.674	C6	A	F	1.55619	Tmsv-16-sd	47
A118	2797	21.674	C6	A	F	1.55619	vti	24.7
A119	3267	23.9425	C5	A	F	1.42376	a2cd_lv_area	17.9
A119	3267	23.9425	C5	A	F	1.42376	a2cd_lv_length	7.07
A119	3267	23.9425	C5	A	F	1.42376	a2cd_lv_vol	37.9
A119	3267	23.9425	C5	A	F	1.42376	a2cs_lv_area	9.8
A119	3267	23.9425	C5	A	F	1.42376	a2cs_lv_length	5.39
A119	3267	23.9425	C5	A	F	1.42376	a2cs_lv_vol	15.5
A119	3267	23.9425	C5	A	F	1.42376	a4cd_lv_area	20.4
A119	3267	23.9425	C5	A	F	1.42376	a4cd_lv_area_index	14.3283
A119	3267	23.9425	C5	A	F	1.42376	a4cd_lv_length	6.52
A119	3267	23.9425	C5	A	F	1.42376	a4cd_lv_length_index	4.57942
A119	3267	23.9425	C5	A	F	1.42376	a4cd_lv_vol	52.8
A119	3267	23.9425	C5	A	F	1.42376	a4cd_lv_vol_index	37.0849
A119	3267	23.9425	C5	A	F	1.42376	a4cs_lv_area	10.7
A119	3267	23.9425	C5	A	F	1.42376	a4cs_lv_area_index	7.51531
A119	3267	23.9425	C5	A	F	1.42376	a4cs_lv_length	5.25
A119	3267	23.9425	C5	A	F	1.42376	a4cs_lv_length_index	3.68742
A119	3267	23.9425	C5	A	F	1.42376	a4cs_lv_vol	18.6
A119	3267	23.9425	C5	A	F	1.42376	a4cs_lv_vol_index	13.064
A119	3267	23.9425	C5	A	F	1.42376	aor_compliance_A5C	1.43036
A119	3267	23.9425	C5	A	F	1.42376	AOR_diam	2.7
A119	3267	23.9425	C5	A	F	1.42376	BSA_	1.42376
A119	3267	23.9425	C5	A	F	1.42376	co_lvot	3.2
A119	3267	23.9425	C5	A	F	1.42376	co_lvot_index	2.24757
A119	3267	23.9425	C5	A	F	1.42376	DBP_A5C	57
A119	3267	23.9425	C5	A	F	1.42376	edv_bp	46.5
A119	3267	23.9425	C5	A	F	1.42376	edv_bp_index	32.66
A119	3267	23.9425	C5	A	F	1.42376	edv_vol_3dqa	65.3
A119	3267	23.9425	C5	A	F	1.42376	edv_vol_3dqa_index	45.8645
A119	3267	23.9425	C5	A	F	1.42376	ef_bp	63.4
A119	3267	23.9425	C5	A	F	1.42376	ef_vol_3dqa	60.7
A119	3267	23.9425	C5	A	F	1.42376	esv_bp	17
A119	3267	23.9425	C5	A	F	1.42376	esv_bp_index	11.9402
A119	3267	23.9425	C5	A	F	1.42376	esv_vol_3dqa	25.6
A119	3267	23.9425	C5	A	F	1.42376	esv_vol_3dqa_index	17.9806
A119	3267	23.9425	C5	A	F	1.42376	gc_strain	-23
A119	3267	23.9425	C5	A	F	1.42376	gl_strain	-21
A119	3267	23.9425	C5	A	F	1.42376	hr_lvot	57
A119	3267	23.9425	C5	A	F	1.42376	ivrt	65
A119	3267	23.9425	C5	A	F	1.42376	IVSd	0.6
A119	3267	23.9425	C5	A	F	1.42376	LA_dimen	1.6
A119	3267	23.9425	C5	A	F	1.42376	LA_dimen_index	1.12379
A119	3267	23.9425	C5	A	F	1.42376	lat_e_prime	12.9
A119	3267	23.9425	C5	A	F	1.42376	lat_ee_ratio	7.4
A119	3267	23.9425	C5	A	F	1.42376	LV_elastance_3d	1.08475
A119	3267	23.9425	C5	A	F	1.42376	LV_elastance_bp	0.806045
A119	3267	23.9425	C5	A	F	1.42376	lv_excursion_avg	5.6
A119	3267	23.9425	C5	A	F	1.42376	lv_mass_ed	59.76
A119	3267	23.9425	C5	A	F	1.42376	lv_mass_ed_index	41.9734
A119	3267	23.9425	C5	A	F	1.42376	LV_mass_linear	51.684
A119	3267	23.9425	C5	A	F	1.42376	LV_mass_linear_index	36.301
A119	3267	23.9425	C5	A	F	1.42376	LVIDd	3.3
A119	3267	23.9425	C5	A	F	1.42376	LVIDd_index	2.31781
A119	3267	23.9425	C5	A	F	1.42376	LVIDs	2.3
A119	3267	23.9425	C5	A	F	1.42376	LVIDs_index	1.61544
A119	3267	23.9425	C5	A	F	1.42376	LVOT_diam	2
A119	3267	23.9425	C5	A	F	1.42376	LVPWd	0.7
A119	3267	23.9425	C5	A	F	1.42376	med_e_prime	9.06
A119	3267	23.9425	C5	A	F	1.42376	med_ee_ratio	10.6
A119	3267	23.9425	C5	A	F	1.42376	mv_dec_slope	519
A119	3267	23.9425	C5	A	F	1.42376	mv_decel_time	188
A119	3267	23.9425	C5	A	F	1.42376	mv_decel_time_calc
A119	3267	23.9425	C5	A	F	1.42376	mv_ea_ratio	1.5
A119	3267	23.9425	C5	A	F	1.42376	mv_peak_a	63.4
A119	3267	23.9425	C5	A	F	1.42376	mv_peak_e	96
A119	3267	23.9425	C5	A	F	1.42376	pulm_dias_vel	54.5
A119	3267	23.9425	C5	A	F	1.42376	pulm_sd_ratio	0.8
A119	3267	23.9425	C5	A	F	1.42376	pulm_sys_vel	43.5
A119	3267	23.9425	C5	A	F	1.42376	RVIDd	1.6
A119	3267	23.9425	C5	A	F	1.42376	RVIDd_index	1.12379
A119	3267	23.9425	C5	A	F	1.42376	RWT	0.424242
A119	3267	23.9425	C5	A	F	1.42376	SBP_A5C	89
A119	3267	23.9425	C5	A	F	1.42376	si_bp	20.1
A119	3267	23.9425	C5	A	F	1.42376	sv_bp	29.5
A119	3267	23.9425	C5	A	F	1.42376	sv_lvot	56
A119	3267	23.9425	C5	A	F	1.42376	sv_lvot_index	39.3325
A119	3267	23.9425	C5	A	F	1.42376	sv_vol_3dqa	39.7
A119	3267	23.9425	C5	A	F	1.42376	sv_vol_3dqa_index	27.8839
A119	3267	23.9425	C5	A	F	1.42376	Tmsv-06-sd	39
A119	3267	23.9425	C5	A	F	1.42376	Tmsv-12-sd	34
A119	3267	23.9425	C5	A	F	1.42376	Tmsv-16-sd	31
A119	3267	23.9425	C5	A	F	1.42376	vti	24.3
A120	4903	33.8247	C4	B	M	1.74937	a2cd_lv_area	22
A120	4903	33.8247	C4	B	M	1.74937	a2cd_lv_length	7.61
A120	4903	33.8247	C4	B	M	1.74937	a2cd_lv_vol	54
A120	4903	33.8247	C4	B	M	1.74937	a2cs_lv_area	12.5
A120	4903	33.8247	C4	B	M	1.74937	a2cs_lv_length	6.48
A120	4903	33.8247	C4	B	M	1.74937	a2cs_lv_vol	21.1
A120	4903	33.8247	C4	B	M	1.74937	a4cd_lv_area	26.7
A120	4903	33.8247	C4	B	M	1.74937	a4cd_lv_area_index	15.2627
A120	4903	33.8247	C4	B	M	1.74937	a4cd_lv_length	7.63
A120	4903	33.8247	C4	B	M	1.74937	a4cd_lv_length_index	4.36158
A120	4903	33.8247	C4	B	M	1.74937	a4cd_lv_vol	77.7
A120	4903	33.8247	C4	B	M	1.74937	a4cd_lv_vol_index	44.4161
A120	4903	33.8247	C4	B	M	1.74937	a4cs_lv_area	15.3
A120	4903	33.8247	C4	B	M	1.74937	a4cs_lv_area_index	8.74602
A120	4903	33.8247	C4	B	M	1.74937	a4cs_lv_length	6.58
A120	4903	33.8247	C4	B	M	1.74937	a4cs_lv_length_index	3.76136
A120	4903	33.8247	C4	B	M	1.74937	a4cs_lv_vol	30
A120	4903	33.8247	C4	B	M	1.74937	a4cs_lv_vol_index	17.1491
A120	4903	33.8247	C4	B	M	1.74937	aor_compliance_A5C	1.22727
A120	4903	33.8247	C4	B	M	1.74937	AOR_diam	3.2
A120	4903	33.8247	C4	B	M	1.74937	BSA_	1.74937
A120	4903	33.8247	C4	B	M	1.74937	co_lvot	2.8
A120	4903	33.8247	C4	B	M	1.74937	co_lvot_index	1.60058
A120	4903	33.8247	C4	B	M	1.74937	DBP_A5C	47
A120	4903	33.8247	C4	B	M	1.74937	edv_bp	64.5
A120	4903	33.8247	C4	B	M	1.74937	edv_bp_index	36.8705
A120	4903	33.8247	C4	B	M	1.74937	edv_vol_3dqa
A120	4903	33.8247	C4	B	M	1.74937	edv_vol_3dqa_index
A120	4903	33.8247	C4	B	M	1.74937	ef_bp	60.9
A120	4903	33.8247	C4	B	M	1.74937	ef_vol_3dqa
A120	4903	33.8247	C4	B	M	1.74937	esv_bp	25.2
A120	4903	33.8247	C4	B	M	1.74937	esv_bp_index	14.4052
A120	4903	33.8247	C4	B	M	1.74937	esv_vol_3dqa
A120	4903	33.8247	C4	B	M	1.74937	esv_vol_3dqa_index
A120	4903	33.8247	C4	B	M	1.74937	gc_strain	-26
A120	4903	33.8247	C4	B	M	1.74937	gl_strain
A120	4903	33.8247	C4	B	M	1.74937	hr_lvot	50
A120	4903	33.8247	C4	B	M	1.74937	ivrt	68
A120	4903	33.8247	C4	B	M	1.74937	IVSd	0.8
A120	4903	33.8247	C4	B	M	1.74937	LA_dimen	2.1
A120	4903	33.8247	C4	B	M	1.74937	LA_dimen_index	1.20043
A120	4903	33.8247	C4	B	M	1.74937	lat_e_prime	12.9
A120	4903	33.8247	C4	B	M	1.74937	lat_ee_ratio	6.2
A120	4903	33.8247	C4	B	M	1.74937	LV_elastance_3d	0.712468
A120	4903	33.8247	C4	B	M	1.74937	LV_elastance_bp
A120	4903	33.8247	C4	B	M	1.74937	lv_excursion_avg
A120	4903	33.8247	C4	B	M	1.74937	lv_mass_ed
A120	4903	33.8247	C4	B	M	1.74937	lv_mass_ed_index
A120	4903	33.8247	C4	B	M	1.74937	LV_mass_linear	101.292
A120	4903	33.8247	C4	B	M	1.74937	LV_mass_linear_index	57.9021
A120	4903	33.8247	C4	B	M	1.74937	LVIDd	4.2
A120	4903	33.8247	C4	B	M	1.74937	LVIDd_index	2.40087
A120	4903	33.8247	C4	B	M	1.74937	LVIDs	2.8
A120	4903	33.8247	C4	B	M	1.74937	LVIDs_index	1.60058
A120	4903	33.8247	C4	B	M	1.74937	LVOT_diam	2.2
A120	4903	33.8247	C4	B	M	1.74937	LVPWd	0.8
A120	4903	33.8247	C4	B	M	1.74937	med_e_prime	9.79
A120	4903	33.8247	C4	B	M	1.74937	med_ee_ratio	8.2
A120	4903	33.8247	C4	B	M	1.74937	mv_dec_slope	417
A120	4903	33.8247	C4	B	M	1.74937	mv_decel_time	195
A120	4903	33.8247	C4	B	M	1.74937	mv_decel_time_calc
A120	4903	33.8247	C4	B	M	1.74937	mv_ea_ratio	1.8
A120	4903	33.8247	C4	B	M	1.74937	mv_peak_a	45.7
A120	4903	33.8247	C4	B	M	1.74937	mv_peak_e	80.5
A120	4903	33.8247	C4	B	M	1.74937	pulm_dias_vel	64.4
A120	4903	33.8247	C4	B	M	1.74937	pulm_sd_ratio	0.7
A120	4903	33.8247	C4	B	M	1.74937	pulm_sys_vel	43
A120	4903	33.8247	C4	B	M	1.74937	RVIDd	1.9
A120	4903	33.8247	C4	B	M	1.74937	RVIDd_index	1.08611
A120	4903	33.8247	C4	B	M	1.74937	RWT	0.380952
A120	4903	33.8247	C4	B	M	1.74937	SBP_A5C	75
A120	4903	33.8247	C4	B	M	1.74937	si_bp	22.5
A120	4903	33.8247	C4	B	M	1.74937	sv_bp	39.3
A120	4903	33.8247	C4	B	M	1.74937	sv_lvot	55
A120	4903	33.8247	C4	B	M	1.74937	sv_lvot_index	31.44
A120	4903	33.8247	C4	B	M	1.74937	sv_vol_3dqa
A120	4903	33.8247	C4	B	M	1.74937	sv_vol_3dqa_index
A120	4903	33.8247	C4	B	M	1.74937	Tmsv-06-sd
A120	4903	33.8247	C4	B	M	1.74937	Tmsv-12-sd
A120	4903	33.8247	C4	B	M	1.74937	Tmsv-16-sd
A120	4903	33.8247	C4	B	M	1.74937	vti	14.5
A121	1250	51.1534	C3	A	M	2.08723	a2cd_lv_area	31.7
A121	1250	51.1534	C3	A	M	2.08723	a2cd_lv_length	8.62
A121	1250	51.1534	C3	A	M	2.08723	a2cd_lv_vol	97.9
A121	1250	51.1534	C3	A	M	2.08723	a2cs_lv_area	15.9
A121	1250	51.1534	C3	A	M	2.08723	a2cs_lv_length	6.44
A121	1250	51.1534	C3	A	M	2.08723	a2cs_lv_vol	34.2
A121	1250	51.1534	C3	A	M	2.08723	a4cd_lv_area	28.3
A121	1250	51.1534	C3	A	M	2.08723	a4cd_lv_area_index	13.5586
A121	1250	51.1534	C3	A	M	2.08723	a4cd_lv_length	8.4
A121	1250	51.1534	C3	A	M	2.08723	a4cd_lv_length_index	4.02447
A121	1250	51.1534	C3	A	M	2.08723	a4cd_lv_vol	78.1
A121	1250	51.1534	C3	A	M	2.08723	a4cd_lv_vol_index	37.418
A121	1250	51.1534	C3	A	M	2.08723	a4cs_lv_area	15.4
A121	1250	51.1534	C3	A	M	2.08723	a4cs_lv_area_index	7.3782
A121	1250	51.1534	C3	A	M	2.08723	a4cs_lv_length	6.91
A121	1250	51.1534	C3	A	M	2.08723	a4cs_lv_length_index	3.31061
A121	1250	51.1534	C3	A	M	2.08723	a4cs_lv_vol	29.4
A121	1250	51.1534	C3	A	M	2.08723	a4cs_lv_vol_index	14.0857
A121	1250	51.1534	C3	A	M	2.08723	aor_compliance_A5C	1.08
A121	1250	51.1534	C3	A	M	2.08723	AOR_diam	3.5
A121	1250	51.1534	C3	A	M	2.08723	BSA_	2.08723
A121	1250	51.1534	C3	A	M	2.08723	co_lvot	5.2
A121	1250	51.1534	C3	A	M	2.08723	co_lvot_index	2.49134
A121	1250	51.1534	C3	A	M	2.08723	DBP_A5C	54
A121	1250	51.1534	C3	A	M	2.08723	edv_bp	88.1
A121	1250	51.1534	C3	A	M	2.08723	edv_bp_index	42.2091
A121	1250	51.1534	C3	A	M	2.08723	edv_vol_3dqa	91.6
A121	1250	51.1534	C3	A	M	2.08723	edv_vol_3dqa_index	43.8859
A121	1250	51.1534	C3	A	M	2.08723	ef_bp	63.3
A121	1250	51.1534	C3	A	M	2.08723	ef_vol_3dqa	59.1
A121	1250	51.1534	C3	A	M	2.08723	esv_bp	32.3
A121	1250	51.1534	C3	A	M	2.08723	esv_bp_index	15.4751
A121	1250	51.1534	C3	A	M	2.08723	esv_vol_3dqa	37.5
A121	1250	51.1534	C3	A	M	2.08723	esv_vol_3dqa_index	17.9664
A121	1250	51.1534	C3	A	M	2.08723	gc_strain	-24
A121	1250	51.1534	C3	A	M	2.08723	gl_strain	-22
A121	1250	51.1534	C3	A	M	2.08723	hr_lvot	69
A121	1250	51.1534	C3	A	M	2.08723	ivrt	88
A121	1250	51.1534	C3	A	M	2.08723	IVSd	1.5
A121	1250	51.1534	C3	A	M	2.08723	LA_dimen	3
A121	1250	51.1534	C3	A	M	2.08723	LA_dimen_index	1.43731
A121	1250	51.1534	C3	A	M	2.08723	lat_e_prime	8.27
A121	1250	51.1534	C3	A	M	2.08723	lat_ee_ratio	6.7
A121	1250	51.1534	C3	A	M	2.08723	LV_elastance_3d	0.645161
A121	1250	51.1534	C3	A	M	2.08723	LV_elastance_bp	0.665434
A121	1250	51.1534	C3	A	M	2.08723	lv_excursion_avg	5
A121	1250	51.1534	C3	A	M	2.08723	lv_mass_ed	123.39
A121	1250	51.1534	C3	A	M	2.08723	lv_mass_ed_index	59.1166
A121	1250	51.1534	C3	A	M	2.08723	LV_mass_linear	179.735
A121	1250	51.1534	C3	A	M	2.08723	LV_mass_linear_index	86.1115
A121	1250	51.1534	C3	A	M	2.08723	LVIDd	3.9
A121	1250	51.1534	C3	A	M	2.08723	LVIDd_index	1.86851
A121	1250	51.1534	C3	A	M	2.08723	LVIDs	2.6
A121	1250	51.1534	C3	A	M	2.08723	LVIDs_index	1.24567
A121	1250	51.1534	C3	A	M	2.08723	LVOT_diam	2.1
A121	1250	51.1534	C3	A	M	2.08723	LVPWd	1.1
A121	1250	51.1534	C3	A	M	2.08723	med_e_prime	6.6
A121	1250	51.1534	C3	A	M	2.08723	med_ee_ratio	8.5
A121	1250	51.1534	C3	A	M	2.08723	mv_dec_slope	216
A121	1250	51.1534	C3	A	M	2.08723	mv_decel_time	255
A121	1250	51.1534	C3	A	M	2.08723	mv_decel_time_calc
A121	1250	51.1534	C3	A	M	2.08723	mv_ea_ratio	0.9
A121	1250	51.1534	C3	A	M	2.08723	mv_peak_a	63.2
A121	1250	51.1534	C3	A	M	2.08723	mv_peak_e	55.8
A121	1250	51.1534	C3	A	M	2.08723	pulm_dias_vel	37.6
A121	1250	51.1534	C3	A	M	2.08723	pulm_sd_ratio	1.4
A121	1250	51.1534	C3	A	M	2.08723	pulm_sys_vel	53.2
A121	1250	51.1534	C3	A	M	2.08723	RVIDd	3.1
A121	1250	51.1534	C3	A	M	2.08723	RVIDd_index	1.48522
A121	1250	51.1534	C3	A	M	2.08723	RWT	0.564103
A121	1250	51.1534	C3	A	M	2.08723	SBP_A5C	90
A121	1250	51.1534	C3	A	M	2.08723	si_bp	26.7
A121	1250	51.1534	C3	A	M	2.08723	sv_bp	55.8
A121	1250	51.1534	C3	A	M	2.08723	sv_lvot	75
A121	1250	51.1534	C3	A	M	2.08723	sv_lvot_index	35.9328
A121	1250	51.1534	C3	A	M	2.08723	sv_vol_3dqa	54.1
A121	1250	51.1534	C3	A	M	2.08723	sv_vol_3dqa_index	25.9195
A121	1250	51.1534	C3	A	M	2.08723	Tmsv-06-sd	4
A121	1250	51.1534	C3	A	M	2.08723	Tmsv-12-sd	10
A121	1250	51.1534	C3	A	M	2.08723	Tmsv-16-sd	11
A121	1250	51.1534	C3	A	M	2.08723	vti	21.8
A122	3765	46.8575	T5	C	M	2.42081	a2cd_lv_area	35.9
A122	3765	46.8575	T5	C	M	2.42081	a2cd_lv_length	8.34
A122	3765	46.8575	T5	C	M	2.42081	a2cd_lv_vol	129
A122	3765	46.8575	T5	C	M	2.42081	a2cs_lv_area	20.7
A122	3765	46.8575	T5	C	M	2.42081	a2cs_lv_length	7.05
A122	3765	46.8575	T5	C	M	2.42081	a2cs_lv_vol	53.2
A122	3765	46.8575	T5	C	M	2.42081	a4cd_lv_area	36
A122	3765	46.8575	T5	C	M	2.42081	a4cd_lv_area_index	14.8711
A122	3765	46.8575	T5	C	M	2.42081	a4cd_lv_length	7.96
A122	3765	46.8575	T5	C	M	2.42081	a4cd_lv_length_index	3.28816
A122	3765	46.8575	T5	C	M	2.42081	a4cd_lv_vol	134
A122	3765	46.8575	T5	C	M	2.42081	a4cd_lv_vol_index	55.3535
A122	3765	46.8575	T5	C	M	2.42081	a4cs_lv_area	21.9
A122	3765	46.8575	T5	C	M	2.42081	a4cs_lv_area_index	9.04658
A122	3765	46.8575	T5	C	M	2.42081	a4cs_lv_length	7.08
A122	3765	46.8575	T5	C	M	2.42081	a4cs_lv_length_index	2.92465
A122	3765	46.8575	T5	C	M	2.42081	a4cs_lv_vol	57.8
A122	3765	46.8575	T5	C	M	2.42081	a4cs_lv_vol_index	23.8764
A122	3765	46.8575	T5	C	M	2.42081	aor_compliance_A5C	0.798261
A122	3765	46.8575	T5	C	M	2.42081	AOR_diam	3.9
A122	3765	46.8575	T5	C	M	2.42081	BSA_	2.42081
A122	3765	46.8575	T5	C	M	2.42081	co_lvot	6.2
A122	3765	46.8575	T5	C	M	2.42081	co_lvot_index	2.56113
A122	3765	46.8575	T5	C	M	2.42081	DBP_A5C	60
A122	3765	46.8575	T5	C	M	2.42081	edv_bp	134
A122	3765	46.8575	T5	C	M	2.42081	edv_bp_index	55.3535
A122	3765	46.8575	T5	C	M	2.42081	edv_vol_3dqa	154.1
A122	3765	46.8575	T5	C	M	2.42081	edv_vol_3dqa_index	63.6565
A122	3765	46.8575	T5	C	M	2.42081	ef_bp	58.7
A122	3765	46.8575	T5	C	M	2.42081	ef_vol_3dqa	55.5
A122	3765	46.8575	T5	C	M	2.42081	esv_bp	55.3
A122	3765	46.8575	T5	C	M	2.42081	esv_bp_index	22.8436
A122	3765	46.8575	T5	C	M	2.42081	esv_vol_3dqa	68.6
A122	3765	46.8575	T5	C	M	2.42081	esv_vol_3dqa_index	28.3377
A122	3765	46.8575	T5	C	M	2.42081	gc_strain	-22
A122	3765	46.8575	T5	C	M	2.42081	gl_strain	-21
A122	3765	46.8575	T5	C	M	2.42081	hr_lvot	54
A122	3765	46.8575	T5	C	M	2.42081	ivrt	83
A122	3765	46.8575	T5	C	M	2.42081	IVSd	1.1
A122	3765	46.8575	T5	C	M	2.42081	LA_dimen	4.4
A122	3765	46.8575	T5	C	M	2.42081	LA_dimen_index	1.81758
A122	3765	46.8575	T5	C	M	2.42081	lat_e_prime	12.2
A122	3765	46.8575	T5	C	M	2.42081	lat_ee_ratio	5.7
A122	3765	46.8575	T5	C	M	2.42081	LV_elastance_3d	0.533672
A122	3765	46.8575	T5	C	M	2.42081	LV_elastance_bp	0.491228
A122	3765	46.8575	T5	C	M	2.42081	lv_excursion_avg	6.6
A122	3765	46.8575	T5	C	M	2.42081	lv_mass_ed	141.87
A122	3765	46.8575	T5	C	M	2.42081	lv_mass_ed_index	58.6045
A122	3765	46.8575	T5	C	M	2.42081	LV_mass_linear	241.962
A122	3765	46.8575	T5	C	M	2.42081	LV_mass_linear_index	99.9512
A122	3765	46.8575	T5	C	M	2.42081	LVIDd	5.3
A122	3765	46.8575	T5	C	M	2.42081	LVIDd_index	2.18935
A122	3765	46.8575	T5	C	M	2.42081	LVIDs	3.8
A122	3765	46.8575	T5	C	M	2.42081	LVIDs_index	1.56973
A122	3765	46.8575	T5	C	M	2.42081	LVOT_diam	2.3
A122	3765	46.8575	T5	C	M	2.42081	LVPWd	1.2
A122	3765	46.8575	T5	C	M	2.42081	med_e_prime	8.41
A122	3765	46.8575	T5	C	M	2.42081	med_ee_ratio	8.3
A122	3765	46.8575	T5	C	M	2.42081	mv_dec_slope	349
A122	3765	46.8575	T5	C	M	2.42081	mv_decel_time	208
A122	3765	46.8575	T5	C	M	2.42081	mv_decel_time_calc
A122	3765	46.8575	T5	C	M	2.42081	mv_ea_ratio	1.2
A122	3765	46.8575	T5	C	M	2.42081	mv_peak_a	56.9
A122	3765	46.8575	T5	C	M	2.42081	mv_peak_e	70
A122	3765	46.8575	T5	C	M	2.42081	pulm_dias_vel	52.1
A122	3765	46.8575	T5	C	M	2.42081	pulm_sd_ratio	1.2
A122	3765	46.8575	T5	C	M	2.42081	pulm_sys_vel	64.1
A122	3765	46.8575	T5	C	M	2.42081	RVIDd	3.4
A122	3765	46.8575	T5	C	M	2.42081	RVIDd_index	1.40449
A122	3765	46.8575	T5	C	M	2.42081	RWT	0.45283
A122	3765	46.8575	T5	C	M	2.42081	SBP_A5C	102
A122	3765	46.8575	T5	C	M	2.42081	si_bp	32.5
A122	3765	46.8575	T5	C	M	2.42081	sv_bp	78.7
A122	3765	46.8575	T5	C	M	2.42081	sv_lvot	115
A122	3765	46.8575	T5	C	M	2.42081	sv_lvot_index	47.5049
A122	3765	46.8575	T5	C	M	2.42081	sv_vol_3dqa	85.5
A122	3765	46.8575	T5	C	M	2.42081	sv_vol_3dqa_index	35.3188
A122	3765	46.8575	T5	C	M	2.42081	Tmsv-06-sd	41
A122	3765	46.8575	T5	C	M	2.42081	Tmsv-12-sd	32
A122	3765	46.8575	T5	C	M	2.42081	Tmsv-16-sd	29
A122	3765	46.8575	T5	C	M	2.42081	vti	32.1
A41	2609	23.9096	C5	A	M	2.06652	a2cd_lv_area	33.3
A41	2742	25.6877	C8	B	M	2.17088	a2cd_lv_area	28.7
A41	2609	23.9096	C5	A	M	2.06652	a2cd_lv_length	9.5
A41	2742	25.6877	C8	B	M	2.17088	a2cd_lv_length	9.01
A41	2609	23.9096	C5	A	M	2.06652	a2cd_lv_vol	99.1
A41	2742	25.6877	C8	B	M	2.17088	a2cd_lv_vol	77.2
A41	2609	23.9096	C5	A	M	2.06652	a2cs_lv_area	20.3
A41	2742	25.6877	C8	B	M	2.17088	a2cs_lv_area	15.2
A41	2609	23.9096	C5	A	M	2.06652	a2cs_lv_length	8.45
A41	2742	25.6877	C8	B	M	2.17088	a2cs_lv_length	7.34
A41	2609	23.9096	C5	A	M	2.06652	a2cs_lv_vol	42.1
A41	2742	25.6877	C8	B	M	2.17088	a2cs_lv_vol	27.9
A41	2609	23.9096	C5	A	M	2.06652	a4cd_lv_area	30.9
A41	2742	25.6877	C8	B	M	2.17088	a4cd_lv_area	30.2
A41	2609	23.9096	C5	A	M	2.06652	a4cd_lv_area_index	14.9527
A41	2742	25.6877	C8	B	M	2.17088	a4cd_lv_area_index	13.9171
A41	2609	23.9096	C5	A	M	2.06652	a4cd_lv_length	8.71
A41	2742	25.6877	C8	B	M	2.17088	a4cd_lv_length	9
A41	2609	23.9096	C5	A	M	2.06652	a4cd_lv_length_index	4.21482
A41	2742	25.6877	C8	B	M	2.17088	a4cd_lv_length_index	4.14747
A41	2609	23.9096	C5	A	M	2.06652	a4cd_lv_vol	92.3
A41	2742	25.6877	C8	B	M	2.17088	a4cd_lv_vol	83.3
A41	2609	23.9096	C5	A	M	2.06652	a4cd_lv_vol_index	44.6645
A41	2742	25.6877	C8	B	M	2.17088	a4cd_lv_vol_index	38.3871
A41	2609	23.9096	C5	A	M	2.06652	a4cs_lv_area	20
A41	2742	25.6877	C8	B	M	2.17088	a4cs_lv_area	17.1
A41	2609	23.9096	C5	A	M	2.06652	a4cs_lv_area_index	9.67812
A41	2742	25.6877	C8	B	M	2.17088	a4cs_lv_area_index	7.88018
A41	2609	23.9096	C5	A	M	2.06652	a4cs_lv_length	7.51
A41	2742	25.6877	C8	B	M	2.17088	a4cs_lv_length	7.42
A41	2609	23.9096	C5	A	M	2.06652	a4cs_lv_length_index	3.63414
A41	2742	25.6877	C8	B	M	2.17088	a4cs_lv_length_index	3.41935
A41	2609	23.9096	C5	A	M	2.06652	a4cs_lv_vol	45.1
A41	2742	25.6877	C8	B	M	2.17088	a4cs_lv_vol	33.2
A41	2609	23.9096	C5	A	M	2.06652	a4cs_lv_vol_index	21.8242
A41	2742	25.6877	C8	B	M	2.17088	a4cs_lv_vol_index	15.2995
A41	2609	23.9096	C5	A	M	2.06652	aor_compliance_A5C	1.03448
A41	2742	25.6877	C8	B	M	2.17088	aor_compliance_A5C	1.35
A41	2609	23.9096	C5	A	M	2.06652	AOR_diam	3
A41	2742	25.6877	C8	B	M	2.17088	AOR_diam	3.4
A41	2609	23.9096	C5	A	M	2.06652	BSA_	2.06652
A41	2742	25.6877	C8	B	M	2.17088	BSA_	2.17
A41	2609	23.9096	C5	A	M	2.06652	co_lvot	4.176
A41	2742	25.6877	C8	B	M	2.17088	co_lvot	6.7
A41	2609	23.9096	C5	A	M	2.06652	co_lvot_index	2.02079
A41	2742	25.6877	C8	B	M	2.17088	co_lvot_index	3.08756
A41	2609	23.9096	C5	A	M	2.06652	DBP_A5C	59
A41	2742	25.6877	C8	B	M	2.17088	DBP_A5C	62
A41	2609	23.9096	C5	A	M	2.06652	edv_bp	99.3
A41	2742	25.6877	C8	B	M	2.17088	edv_bp	79.9
A41	2609	23.9096	C5	A	M	2.06652	edv_bp_index	48.0519
A41	2742	25.6877	C8	B	M	2.17088	edv_bp_index	36.8203
A41	2609	23.9096	C5	A	M	2.06652	edv_vol_3dqa	100.65
A41	2742	25.6877	C8	B	M	2.17088	edv_vol_3dqa	75.54
A41	2609	23.9096	C5	A	M	2.06652	edv_vol_3dqa_index	48.7052
A41	2742	25.6877	C8	B	M	2.17088	edv_vol_3dqa_index	34.8111
A41	2609	23.9096	C5	A	M	2.06652	ef_bp	54
A41	2742	25.6877	C8	B	M	2.17088	ef_bp	62
A41	2609	23.9096	C5	A	M	2.06652	ef_vol_3dqa	54.15
A41	2742	25.6877	C8	B	M	2.17088	ef_vol_3dqa	58.54
A41	2609	23.9096	C5	A	M	2.06652	esv_bp	45.7
A41	2742	25.6877	C8	B	M	2.17088	esv_bp	30.4
A41	2609	23.9096	C5	A	M	2.06652	esv_bp_index	22.1145
A41	2742	25.6877	C8	B	M	2.17088	esv_bp_index	14.0092
A41	2609	23.9096	C5	A	M	2.06652	esv_vol_3dqa	46.15
A41	2742	25.6877	C8	B	M	2.17088	esv_vol_3dqa	31.32
A41	2609	23.9096	C5	A	M	2.06652	esv_vol_3dqa_index	22.3323
A41	2742	25.6877	C8	B	M	2.17088	esv_vol_3dqa_index	14.4332
A41	2609	23.9096	C5	A	M	2.06652	gc_strain	-21
A41	2742	25.6877	C8	B	M	2.17088	gc_strain	-20
A41	2609	23.9096	C5	A	M	2.06652	gl_strain	-24
A41	2742	25.6877	C8	B	M	2.17088	gl_strain	-20
A41	2609	23.9096	C5	A	M	2.06652	hr_lvot	48
A41	2742	25.6877	C8	B	M	2.17088	hr_lvot	86
A41	2609	23.9096	C5	A	M	2.06652	ivrt	81
A41	2742	25.6877	C8	B	M	2.17088	ivrt	90
A41	2609	23.9096	C5	A	M	2.06652	IVSd	0.799
A41	2742	25.6877	C8	B	M	2.17088	IVSd	0.841
A41	2609	23.9096	C5	A	M	2.06652	LA_dimen	3
A41	2742	25.6877	C8	B	M	2.17088	LA_dimen	2.5
A41	2609	23.9096	C5	A	M	2.06652	LA_dimen_index	1.45172
A41	2742	25.6877	C8	B	M	2.17088	LA_dimen_index	1.15207
A41	2609	23.9096	C5	A	M	2.06652	lat_e_prime	19.1
A41	2742	25.6877	C8	B	M	2.17088	lat_e_prime	16.1
A41	2609	23.9096	C5	A	M	2.06652	lat_ee_ratio	4.8
A41	2742	25.6877	C8	B	M	2.17088	lat_ee_ratio	4.3
A41	2609	23.9096	C5	A	M	2.06652	LV_elastance_3d	0.752294
A41	2742	25.6877	C8	B	M	2.17088	LV_elastance_3d	1.24378
A41	2609	23.9096	C5	A	M	2.06652	LV_elastance_bp	0.764925
A41	2742	25.6877	C8	B	M	2.17088	LV_elastance_bp	1.11111
A41	2609	23.9096	C5	A	M	2.06652	lv_excursion_avg	5.5
A41	2742	25.6877	C8	B	M	2.17088	lv_excursion_avg	5.8
A41	2609	23.9096	C5	A	M	2.06652	lv_mass_ed	100.67
A41	2742	25.6877	C8	B	M	2.17088	lv_mass_ed	115.27
A41	2609	23.9096	C5	A	M	2.06652	lv_mass_ed_index	48.7148
A41	2742	25.6877	C8	B	M	2.17088	lv_mass_ed_index	53.1198
A41	2609	23.9096	C5	A	M	2.06652	LV_mass_linear	134.276
A41	2742	25.6877	C8	B	M	2.17088	LV_mass_linear	173.579
A41	2609	23.9096	C5	A	M	2.06652	LV_mass_linear_index	64.977
A41	2742	25.6877	C8	B	M	2.17088	LV_mass_linear_index	79.9905
A41	2609	23.9096	C5	A	M	2.06652	LVIDd	4.9
A41	2742	25.6877	C8	B	M	2.17088	LVIDd	5.17
A41	2609	23.9096	C5	A	M	2.06652	LVIDd_index	2.37114
A41	2742	25.6877	C8	B	M	2.17088	LVIDd_index	2.38249
A41	2609	23.9096	C5	A	M	2.06652	LVIDs	3.37
A41	2742	25.6877	C8	B	M	2.17088	LVIDs	3.94
A41	2609	23.9096	C5	A	M	2.06652	LVIDs_index	1.63076
A41	2742	25.6877	C8	B	M	2.17088	LVIDs_index	1.81567
A41	2609	23.9096	C5	A	M	2.06652	LVOT_diam	2.3
A41	2742	25.6877	C8	B	M	2.17088	LVOT_diam	2.3
A41	2609	23.9096	C5	A	M	2.06652	LVPWd	0.83
A41	2742	25.6877	C8	B	M	2.17088	LVPWd	1.01
A41	2609	23.9096	C5	A	M	2.06652	med_e_prime	12
A41	2742	25.6877	C8	B	M	2.17088	med_e_prime	10.5
A41	2609	23.9096	C5	A	M	2.06652	med_ee_ratio	7.7
A41	2742	25.6877	C8	B	M	2.17088	med_ee_ratio	6.6
A41	2609	23.9096	C5	A	M	2.06652	mv_dec_slope	485
A41	2742	25.6877	C8	B	M	2.17088	mv_dec_slope	267
A41	2609	23.9096	C5	A	M	2.06652	mv_decel_time
A41	2742	25.6877	C8	B	M	2.17088	mv_decel_time	261
A41	2609	23.9096	C5	A	M	2.06652	mv_decel_time_calc	190.928
A41	2742	25.6877	C8	B	M	2.17088	mv_decel_time_calc	259.176
A41	2609	23.9096	C5	A	M	2.06652	mv_ea_ratio	2.2
A41	2742	25.6877	C8	B	M	2.17088	mv_ea_ratio	1.6
A41	2609	23.9096	C5	A	M	2.06652	mv_peak_a	42.2
A41	2742	25.6877	C8	B	M	2.17088	mv_peak_a	42.3
A41	2609	23.9096	C5	A	M	2.06652	mv_peak_e	92.6
A41	2742	25.6877	C8	B	M	2.17088	mv_peak_e	69.2
A41	2609	23.9096	C5	A	M	2.06652	pulm_dias_vel	58.3
A41	2742	25.6877	C8	B	M	2.17088	pulm_dias_vel	50.5
A41	2609	23.9096	C5	A	M	2.06652	pulm_sd_ratio	0.8
A41	2742	25.6877	C8	B	M	2.17088	pulm_sd_ratio	0.9
A41	2609	23.9096	C5	A	M	2.06652	pulm_sys_vel	44
A41	2742	25.6877	C8	B	M	2.17088	pulm_sys_vel	45
A41	2609	23.9096	C5	A	M	2.06652	RVIDd	2.86
A41	2742	25.6877	C8	B	M	2.17088	RVIDd	3.21
[truncated: 3,139 more rows]
