# Supplementary material for: Systolic and diastolic function in chronic spinal cord injury
Source: PLoS One. 2020 Jul 27;15(7):e0236490. doi: 10.1371/journal.pone.0236490 (PMC7384657; doi:10.1371/journal.pone.0236490)
Supplement: S1 Table — (XLSX) [file pone.0236490.s003.xlsx]

## Sheet: Additional Tables -  Z-scores
		Supplemental Table 1: Left Side Chamber Size, Geometry, and Mass Mean Values and Z-scores from Individuals with Spinal Cord Injury and ASE Normal Values
				ASE Normal Values							SCI Individuals (n = 70)
				Range			Range				Female			Male
				Female			Male				Mean		Z-score	Mean		Z-score
		Left Ventricular Dimensions
			Left Ventricle Internal Diameter during Diastole, cm	3.78	-	5.22	4.2	-	5.84		4.1		-1.11111	4.6		-1.02439
			Left Ventricle Internal Diameter during Diastole indexed to BSA, cm/m²	2.3	-	3.1	2.2	-	3		2.4		-1.23333	2.4		-0.770732
			Left Ventricle Internal Diameter during Systole, cm	2.82	-	3.3	2.5	-	3.98		2.9		0.242424	3.3		0.162162
			Left Ventricle Internal Diameter during Systole indexed to BSA, cm/m²	1.3	-	2.1	1.3	-	2.1		1.7		0.160606	1.7		0.248649
			Relative Wall Thickness, cm	0.22	-	0.42	0.24	-	0.42		0.43		2.2	0.44		2.44444
			Interventricular Septum Dimension, cm	0.6	-	0.9	0.6	-	1		0.77		0.266667	0.85		0.5
			Left Ventricle Posterior Wall Dimension during Diastole, cm	0.6	-	0.9	0.6	-	0.9		0.89		1.86667	0.99		3.2
		Aortic and Left Atrial Dimensions
			Aortic Root Diameter, cm	2.4	-	3.6	2.8	-	4		2.7		-1	3.2		-0.666667
			LVOT Diameter, cm	1.57	-	2.29	1.7	±	2.62		2		0.388889	2.2		0.173913
			Left Atrial Dimension, cm	2.7	-	3.8	3	-	4		2.9		-1.27273	2.9		-2.4
			Left Atrial Dimension indexed to BSA, cm/m²	1.5	-	2.3	1.5	-	2.3		1.7		-1	1.5		-2
		Left Ventricle Mass, End Diastole
			LV Mass from Linear Method, g	67	-	162	88	-	224		103		-0.484211	144		-0.352941
			LV Mass from Linear Method indexed to BSA, g/m²	43	-	95	49	-	115		60		-0.692308	73		-0.545455
		ASE: American Society of Echocardiography; SCI: Spinal Cord Injury
