# Supplementary material for: Systolic and diastolic function in chronic spinal cord injury
Source: PLoS One. 2020 Jul 27;15(7):e0236490. doi: 10.1371/journal.pone.0236490 (PMC7384657; doi:10.1371/journal.pone.0236490)
Supplement: S2 Table — (XLSX) [file pone.0236490.s004.xlsx]

## Sheet: Additional Tables -  Z-scores
		Supplemental Table 2: Global Systolic Function and Blood Pressure Mean Values and Z-scores from Individuals with Spinal Cord Injury and ASE Normal Values
				ASE Normal Values							SCI Individuals (n = 70)
				Range			Range				Female			Male
				Female			Male				Mean		Z-score	Mean		Z-score
		Left Ventricular Volumes, Simpson's Biplane Method
			Ejection Fraction, %	54	-	74	52	-	72		62		-0.4	60		-0.4
			End Diastolic Volume, mL	46	-	106	62	-	150		70		-0.4	91		-0.681818
			End Diastolic Volume indexed to BSA, mL/m²	29	-	61	34	-	74		41		-0.5	47		-0.7
			End Systolic Volume, mL	14	-	42	21	-	61		27		-0.142857	36		-0.5
			End Systolic Volume indexed to BSA, mL/m²	8	-	24	11	-	31		16		0	19		-0.4
		Functional Outcomes
			Left Ventricular Compliance		±			±			1.1			0.85
			Aortic Compliance		±			±			1.5			1.3
			Velocity Time Integral, cm		≥	18		≥	18		22			21
			Cardiac Output, L/min	4	-	8	4	-	8		4		-2	4.4		-1.6
			Cardiac Output indexed to BSA, L/min/m²	2.4	-	4.2	2.4	-	4.2		2.3		-2.22222	2.3		-2.22222
			Stroke Volume, mL	70	-	100	70	-	100		66		-2.53333	79		-0.8
			Stroke Volume, indexed to BSA, mL/m²	32	-	58	32	-	58		38		-1.07692	40		-0.769231
			Systolic Blood Pressure, mmHg		<	120		<	120		104		-0.925926	104		-1.8932
			Diastolic Blood Pressure, mmHg		<	80		<	80		59		-1.5977	59		-2.0875
			Heart Rate, BPM	50	-	100	50	-	100		62		-1.04	58		-1.36
		Strain
			Global Circumferential		≥	-20		≥	-20		-24		-1.53913	-22		-0.756522
			Global Longitudinal		≥	-20		≥	-20		-23		-1.14783	-21		-0.365217
		ASE: American Society of Echocardiography; SCI: Spinal Cord Injury
