# Supplementary material for: Systolic and diastolic function in chronic spinal cord injury
Source: PLoS One. 2020 Jul 27;15(7):e0236490. doi: 10.1371/journal.pone.0236490 (PMC7384657; doi:10.1371/journal.pone.0236490)
Supplement: S3 Table — (XLSX) [file pone.0236490.s005.xlsx]

## Sheet: Additional Tables -  Z-scores
		Supplemental Table 3: Diastolic Function Mean Values and Z-scores from Individuals with Spinal Cord Injury and ASE Normal Values
				ASE Normal Values							SCI Individuals (n = 70)
				Range			Range				Female			Male
				Female			Male				Mean		Z-score	Mean		Z-score
		Mitral Valve Velocities
			Mitral Valve Peak E-wave Velocity, cm/s	43		115	42	-	106		84		0.277778	74		0
			Mitral Valve Peak A-wave Velocity, cm/s	29	-	93	25	-	93		52		-0.5625	46		-0.764706
			E:A Wave Ratio		≥	0.8		≥	0.8		1.8		-0.166667	1.7		-0.333333
			Mitral Valve Deceleration Time, ms	140	-	240	140	-	240		181		0.1	227		2.4
			Isovolumic Relaxation Time, ms	70	-	100	70	-	100		87		1	93		1.54545
		Relaxation Velocity
			e' Velocity, cm/s, measured Laterally		≥	10		≥	10		13		0.296296	13		0.296296
			Lateral e:e' ratio		≤	13		≤	13		6.7		0.210526	6		-0.157895
			e' Velocity, cm/s, measured Septally		≥	8		≥	8		9.6		0.526316	10		0.736842
			Septal e:e' ratio		≤	15		≤	15		9.1		0.181818	7.3		-0.636364
		ASE: American Society of Echocardiography; SCI: Spinal Cord Injury
